# Supplementary material for: Dataset on the absorption characteristics of extracted phytoplankton pigments
Source: Data Brief. 2019 Mar 29;24:103875. doi: 10.1016/j.dib.2019.103875 (PMC6461595; doi:10.1016/j.dib.2019.103875)
Supplement: Supplementary file 2 [file mmc2.txt]

	Peridinin	19'-Butanoyloxyfucoxanthin	Fucoxanthin	Neoxanthin	Prasinoxanthin	19'-keto-hexanoyloxyfucoxanthin	Violaxanthin	19'-hexanoyloxyfucoxanthin	Astaxanthin	Diadinoxanthin	Dinoxanthin	Antheraxanthin	Alloxanthin	Myxoxanthophyll	Diatoxanthin	Zeaxanthin	Lutein	Canthaxanthin	Gyroxanthin diester	Echinenone	B,e-carotene	B,B-carotene
800.2	0.000229295	0.000524138	0.00062919	0.001281996	0.00012841	0.001014483	0.000127921	-0.000561997	0.000260775	0.000781162	0.000553851	0.00143112	0.000376064	0.000863426	0.000161715	0.000427488	0.000285236	0.000256975	0.000854648	0.000404083	0.000153486	0.000989305
799.3	0.000226346	0.000451935	0.000588152	0.001202592	0.000166389	0.000957224	0.000165676	-0.000504877	0.000298056	0.000737536	0.000640012	0.001261959	0.000304865	0.000919977	0.000157913	0.000271619	0.00019187	0.000389538	0.000645262	0.000432844	0.000168282	0.001010606
798.5	0.000222093	0.000533271	0.000599412	0.001196664	0.000164548	0.000912351	0.000252914	-0.000521254	8.60175E-05	0.00070341	0.00069583	0.001594743	0.000265764	0.00083365	0.000109414	0.000448244	0.000160075	0.000312157	0.000691529	0.000505793	-2.33011E-05	0.000990849
797.6	0.000179173	0.000599012	0.000547561	0.001057949	0.000216315	0.000932061	0.000310373	-0.00056524	0.000163448	0.000709706	0.000687355	0.00135376	0.000465506	0.000806001	0.000560674	0.000302124	7.42047E-05	0.000397618	0.000705237	0.000504515	0.000210579	0.000871846
796.7	0.000313573	0.000520226	0.000491375	0.001196781	8.55986E-05	0.000994884	0.000240938	-0.000518364	0.000266083	0.000753637	0.000688448	0.001228548	0.000349829	0.000671421	0.00035149	0.000333586	0.000107145	0.000351784	0.000741984	0.000270437	0.000225282	0.000922749
795.9	0.000264526	0.00059657	0.000392427	0.001139959	0.000204222	0.000883073	0.000148032	-0.00041345	0.000323456	0.000638106	0.000533654	0.001132822	0.000428707	0.000727414	0.000198166	0.00047254	0.000142457	0.000329079	0.000823612	0.000253047	0.000150749	0.000787006
795.0	0.000206246	0.000465084	0.000496128	0.001348394	0.000199707	0.000950338	0.000193699	-0.000407071	0.00031953	0.000840572	0.00066465	0.001315643	0.000305739	0.000819726	0.000218639	0.000384708	0.000139743	0.000283593	0.000725379	0.000417907	0.000308365	0.001023996
794.2	0.000264126	0.000709892	0.00049611	0.00115268	0.000107088	0.000978709	0.000365168	-0.000645444	0.000412832	0.000703491	0.000565536	0.001103758	0.000390765	0.000774367	0.000326241	0.000320319	0.000119898	0.000369254	0.000813734	0.00039364	0.000303547	0.000875196
793.3	0.000201557	0.000484502	0.000461024	0.001287629	6.49234E-05	0.001015255	0.000122875	-0.000541249	0.000347292	0.000744112	0.000670097	0.001272169	0.000348491	0.00085065	0.000217242	0.000426838	0.000192857	0.000300338	0.000847747	0.000337381	0.000260321	0.000974494
792.5	0.000205018	0.000556026	0.000557554	0.001019058	0.000132617	0.00087368	0.000240516	-0.000556565	0.000208091	0.000601847	0.000438726	0.00135948	0.000293586	0.000724448	0.000254214	0.000364475	0.00012413	0.00024993	0.00085468	0.000397826	0.000137216	0.000989652
791.6	0.000203324	0.000505212	0.00051434	0.00125998	0.000122267	0.000834434	0.000214611	-0.000590297	0.000304801	0.000789418	0.000613025	0.001212311	0.000329789	0.00069013	0.000278707	0.00038248	0.000218092	0.000200075	0.000530391	0.000338082	0.000226431	0.001001864
790.8	0.000226874	0.000507167	0.000542561	0.001056199	0.000175403	0.00086936	0.000109986	-0.000568718	0.000337762	0.000615722	0.000596597	0.001019698	0.000328604	0.000849489	0.000236569	0.000370827	0.000120112	0.00033288	0.000721994	0.000293159	0.000267546	0.001027187
789.9	0.000343171	0.000518465	0.000501472	0.001340801	8.59645E-05	0.000955371	0.000145901	-0.000583679	0.000305768	0.000767281	0.000639667	0.001283575	0.000422807	0.000831104	0.000119671	0.000482474	0.00026845	0.000302219	0.000923626	0.000375639	0.000236312	0.000960138
789.1	0.000273958	0.000593627	0.000597777	0.00107548	8.0912E-05	0.000900425	0.000124961	-0.000580974	0.00027778	0.000638509	0.000582507	0.001232542	0.000289482	0.000861699	0.000162284	0.000466527	0.000129082	0.000340625	0.000720869	0.00031031	0.000103147	0.001114074
788.2	0.000300043	0.000462275	0.000480119	0.001243436	9.52601E-05	0.000901299	0.000194896	-0.000554249	0.000313421	0.000802569	0.000656536	0.001256823	0.000298799	0.000747162	0.00024488	0.000394866	0.000201052	0.000341143	0.00088887	0.000328179	0.000299366	0.00089137
787.4	0.000236864	0.000524947	0.000495126	0.001055785	0.000205474	0.000934878	0.000132814	-0.000491472	0.000272581	0.00069953	0.00049947	0.001265323	0.000424381	0.000887293	0.000353193	0.000431717	0.000177908	0.000213783	0.000742469	0.000341453	0.000166126	0.000941518
786.5	0.000257291	0.000424358	0.000423938	0.001251265	0.000198353	0.001036791	0.000114397	-0.000545488	0.000308114	0.000763103	0.000720201	0.001192111	0.000462159	0.000876129	0.000164606	0.000351258	0.000144332	0.000376163	0.0006951	0.000366843	0.000164494	0.001030756
785.7	0.000181159	0.000605778	0.00049489	0.001109895	0.000214331	0.00084724	0.000207267	-0.000510896	0.000245395	0.00067079	0.000609748	0.001093021	0.000371023	0.000789207	0.000456981	0.000445581	0.00018177	0.000362036	0.000774388	0.000352175	0.000196247	0.001019846
784.8	0.000211865	0.000524362	0.000488007	0.001275582	0.000199776	0.00089551	0.000246547	-0.000615016	0.000259498	0.000728746	0.000587406	0.00146004	0.000394361	0.000788029	0.000264039	0.000394602	0.000203234	0.000286318	0.000748548	0.000298651	0.000283218	0.00093433
783.9	0.00030369	0.000537117	0.000474658	0.00124399	0.000119147	0.000852701	0.000196519	-0.000620302	0.000257407	0.000758786	0.000548772	0.001179276	0.000338923	0.000799699	0.000281347	0.000387306	0.000215491	0.000380819	0.000878144	0.000425941	0.000214422	0.000941732
783.1	0.000256996	0.000485537	0.000519432	0.001088609	0.000208736	0.000884633	0.000280719	-0.00056344	0.000224435	0.000733794	0.000662854	0.001223297	0.000424866	0.000667603	0.00029816	0.000368563	0.000119371	0.000287769	0.000866409	0.000371825	0.000193667	0.000885478
782.2	0.00019309	0.000445379	0.000601707	0.001098736	9.21707E-05	0.00075449	0.000145592	-0.000577199	0.000417287	0.000690882	0.000523132	0.001432996	0.000316641	0.000802371	0.000138143	0.000387731	6.27234E-05	0.00025471	0.00067752	0.000417894	0.00029953	0.000894177
781.4	0.000238571	0.000571163	0.000472645	0.001133623	0.000147346	0.000928164	0.000234691	-0.000530866	0.000230692	0.000753127	0.000646386	0.001233626	0.000387865	0.000705608	0.000243833	0.00034891	0.000164977	0.00024037	0.000940396	0.000281715	0.000264626	0.000892803
780.5	0.000209708	0.000428268	0.000560746	0.001288555	0.000147342	0.000874797	0.000135573	-0.000607153	0.00014999	0.000755552	0.000551242	0.001305219	0.000382939	0.000791379	0.000140568	0.000438838	0.000153586	0.000410001	0.000703112	0.000474423	0.000167648	0.001040646
779.7	0.000199198	0.000530789	0.000406886	0.001221709	8.23654E-05	0.000917209	0.000295868	-0.000476239	0.000185832	0.000731582	0.00067819	0.001369993	0.000315273	0.000770322	0.000311401	0.000513229	0.000162718	0.000348169	0.00083497	0.000352624	0.000129263	0.001015362
778.8	0.000181106	0.000507129	0.000486029	0.001182497	8.92118E-05	0.000795401	0.000151825	-0.000531885	0.000285922	0.000755522	0.00059604	0.001071933	0.000268879	0.000781909	0.000157013	0.000311981	0.000200129	0.000282924	0.000726449	0.000271061	0.000282251	0.000941488
778.0	0.00022021	0.000564944	0.000415956	0.001246077	0.000159752	0.000868456	0.000311246	-0.000600263	0.000277387	0.000798115	0.000605462	0.001167891	0.000317353	0.00086352	0.000379057	0.000312043	0.000227152	0.000250318	0.000752756	0.00038371	0.000182469	0.000910638
777.1	0.000274808	0.000447925	0.00046586	0.001108995	0.00016252	0.000817761	0.000214064	-0.000535372	0.00024516	0.000685107	0.000642946	0.001119301	0.000282398	0.000741614	0.000201687	0.000326199	0.000121626	0.000338928	0.000785907	0.000305755	0.000180205	0.00104079
776.3	0.000246363	0.000510255	0.000432221	0.001190725	0.00012298	0.000881485	0.000183878	-0.000448503	0.000200914	0.000712951	0.000624085	0.001069509	0.000362985	0.000797221	0.000147713	0.000465446	9.7121E-05	0.000221385	0.000785632	0.000294236	0.000114109	0.000895691
775.4	0.000263202	0.000592815	0.000477048	0.001070109	0.000197702	0.000831566	0.000230304	-0.000559327	0.00025553	0.00065608	0.000619135	0.001253481	0.000341146	0.000768033	0.000296535	0.000440541	8.43932E-05	0.000306166	0.000901818	0.00040737	0.000186233	0.000928425
774.6	0.000172918	0.000552909	0.000390882	0.001234151	7.82336E-05	0.000748028	0.000159685	-0.000568205	0.000231837	0.000777959	0.000614945	0.001184104	0.000227711	0.000802738	0.000146757	0.000377115	8.04369E-05	0.000285188	0.00069439	0.000341661	0.000106952	0.000875403
773.7	0.00026728	0.000519397	0.000464965	0.001153975	0.000138866	0.000854375	0.000180262	-0.00055054	0.00022235	0.000734128	0.00056635	0.001003479	0.000349853	0.000772956	0.000114413	0.000441372	0.000152629	0.000273559	0.00080326	0.000407679	7.82371E-05	0.000989006
772.9	0.000314169	0.000428709	0.00041925	0.001167802	0.000128283	0.000930576	0.000125947	-0.000493282	0.000211896	0.000709608	0.000670977	0.001182567	0.00039771	0.000713774	0.000180429	0.000501048	8.90268E-05	0.00031428	0.000844943	0.000287674	0.000117958	0.000888011
772.0	0.000177078	0.000520479	0.000529981	0.001186011	5.25321E-05	0.00089504	0.000158495	-0.00051502	0.000115583	0.000719159	0.0006715	0.001230085	0.000316701	0.000713519	0.000136992	0.000311018	5.93898E-05	0.000326978	0.000796665	0.00035156	0.000122106	0.000954034
771.1	0.000252542	0.000552407	0.000493222	0.001297887	2.82217E-05	0.000852064	0.000258062	-0.000564077	0.000209918	0.000753794	0.000638994	0.001288512	0.000316981	0.00082791	0.000377709	0.000414145	0.000169912	0.0002122	0.000837278	0.00038158	0.000160395	0.001001109
770.3	0.000238662	0.00065393	0.000528313	0.001242745	9.63799E-05	0.00082416	0.000242178	-0.000497975	0.000202583	0.000730522	0.000580422	0.001299631	0.000399767	0.000832604	0.00033524	0.00034927	0.000219496	0.000190361	0.000875882	0.000441455	0.000186522	0.001006595
769.4	0.000232051	0.000560784	0.00044972	0.001317265	0.000101787	0.000901937	0.000304768	-0.000505652	0.000267383	0.000714891	0.000513831	0.001104263	0.000353221	0.00079261	0.000358982	0.000449703	0.000155859	0.000277792	0.000880689	0.000268354	0.000159717	0.000953513
768.6	0.000328768	0.000446457	0.000404782	0.001137358	0.000134535	0.000719068	0.000203843	-0.000543882	0.000190073	0.000762076	0.000672272	0.001149764	0.000313601	0.000802443	0.000177287	0.000403731	0.000135511	0.000282591	0.000863983	0.000308271	0.000203242	0.00100185
767.7	0.000245458	0.000538236	0.000468061	0.001165867	5.24727E-05	0.000926871	0.000285393	-0.000535994	0.000275029	0.000705864	0.000729818	0.001335442	0.000269903	0.00073563	0.000284104	0.000436867	0.000126591	0.000353393	0.000807218	0.000420381	0.000123613	0.000862498
766.9	0.000198037	0.000542446	0.000499363	0.001240195	0.000143687	0.000790326	0.000268736	-0.000537164	0.000254315	0.000781357	0.000557442	0.001157797	0.000322856	0.000755037	0.000228579	0.000343754	0.000280858	0.000237278	0.000697995	0.000464425	0.000122198	0.00092983
766.0	0.000232135	0.000509998	0.000479607	0.001222398	8.25172E-05	0.000835597	0.000234656	-0.0005145	0.000272701	0.000738333	0.000693597	0.001196909	0.000343649	0.000776242	0.000281268	0.000411395	0.000189008	0.000351333	0.000714018	0.000326055	0.0001568	0.000961634
765.2	0.000234844	0.000491294	0.000445982	0.001209126	5.78152E-05	0.000822501	0.000200069	-0.000575509	0.000115142	0.000690845	0.000576532	0.001244694	0.000177911	0.000756755	0.000198865	0.000403662	0.000150378	0.000282532	0.000767374	0.000375424	6.26623E-05	0.000953169
764.3	0.000242026	0.000586815	0.000362524	0.001234334	8.06888E-05	0.000924596	0.000234566	-0.000495328	0.00014854	0.0006869	0.00068078	0.00107176	0.000293987	0.00080421	0.000180845	0.000418433	0.000112593	0.000241832	0.000857575	0.00020437	8.13118E-05	0.000995885
763.5	0.000231987	0.000581792	0.00043546	0.001139018	0.000139631	0.000720086	0.000218881	-0.0006297	0.000157947	0.000717024	0.000546293	0.001239822	0.000312471	0.000896855	7.40216E-05	0.000357949	0.000146094	0.000226463	0.000785892	0.000441563	0.000139167	0.001007978
762.6	0.000222661	0.000575765	0.000352794	0.001113875	0.000111864	0.000823147	0.000206947	-0.000513009	0.000187551	0.000691765	0.000634352	0.001082007	0.000363102	0.000689216	0.00026359	0.00040662	0.000110461	0.000323935	0.000745174	0.000184881	9.36906E-05	0.000864236
761.8	0.000190338	0.000532419	0.000398189	0.001107269	4.46994E-05	0.000740819	0.00017762	-0.000558649	0.000170733	0.000698495	0.0005182	0.001001875	0.000316865	0.000706319	0.000275756	0.000409546	0.000130997	0.000280622	0.000777931	0.000231866	0.000163635	0.001009179
760.9	0.000208446	0.000464738	0.000382845	0.001205425	9.53691E-05	0.000822597	0.000155816	-0.000523145	0.000223706	0.000695091	0.000590623	0.001097954	0.000353047	0.000904166	7.73145E-05	0.000376685	0.000127917	0.000243641	0.00074845	0.000237222	0.000189731	0.001027453
760.1	0.000277975	0.000338237	0.000375534	0.001167788	8.08459E-05	0.00073163	5.21954E-05	-0.000560437	0.000187293	0.000703039	0.000517201	0.000985236	0.000254147	0.000844844	6.5551E-05	0.00041023	0.000104363	0.00028283	0.000935751	0.000307714	0.000168303	0.001034887
759.2	0.000139336	0.000507954	0.000413276	0.00131677	0.000134466	0.000840232	0.000148	-0.000559135	0.000127956	0.000733025	0.000620802	0.001131505	0.000367139	0.000731718	0.000232707	0.000428339	0.000150012	0.000260014	0.000800347	0.000273623	0.000120244	0.000959001
758.3	0.000267437	0.000512038	0.000470652	0.001079932	0.000131918	0.000768308	0.00020844	-0.00048411	0.000155638	0.000681247	0.000551419	0.00111603	0.000256907	0.00074913	0.0001238	0.000398613	0.000107119	0.000235044	0.000872587	0.000362797	0.000112063	0.00096388
757.5	0.000270141	0.00043135	0.000365814	0.001228363	6.4554E-05	0.000786835	0.000202333	-0.000576038	0.000206857	0.000737533	0.000598291	0.001038498	0.000340301	0.000730657	0.000278895	0.000377787	0.000178587	0.000302038	0.000837403	0.000246633	0.000149628	0.001010518
756.6	0.000159825	0.000439051	0.000483433	0.001174389	7.47508E-05	0.00070468	0.000180324	-0.000525753	0.000205243	0.000737153	0.000612781	0.001269188	0.000264429	0.000648566	3.58308E-05	0.000288948	0.000192887	0.000316458	0.000670555	0.000357208	7.00639E-05	0.000942994
755.8	0.000156385	0.000498326	0.00042577	0.001188039	0.000105476	0.000799039	0.000153487	-0.000477963	0.000270475	0.000777077	0.000596214	0.001056569	0.000257553	0.00067299	8.95745E-05	0.000315619	0.000133442	0.000248161	0.00071349	0.000377225	0.000148456	0.000799188
754.9	0.000242868	0.000422327	0.000388865	0.001139119	5.1791E-05	0.000687556	0.000177057	-0.000578806	0.000197702	0.000646764	0.000446191	0.001023137	0.000264108	0.000771725	0.000164277	0.000391316	0.00012892	0.000220723	0.000786898	0.000305427	0.000150061	0.001010897
754.1	0.000210226	0.00052354	0.000389053	0.001224553	7.39579E-05	0.000754415	0.000235102	-0.000563468	0.000111528	0.000762413	0.000669029	0.001007533	0.000236624	0.000762771	0.000175904	0.000354883	0.000137381	0.000216307	0.000763162	0.000240862	3.13137E-05	0.001001178
753.2	0.000231779	0.000424815	0.000398087	0.001231852	0.000103602	0.0006462	0.00017904	-0.000572233	0.000152642	0.000733451	0.000472989	0.001116201	0.00030379	0.000803849	0.000141713	0.000332001	0.000133876	0.000215211	0.00072624	0.00031587	0.000151446	0.001006989
752.4	0.000192266	0.000476616	0.000308566	0.001221354	9.50665E-05	0.000874014	0.000192367	-0.000563204	0.000250503	0.000697284	0.000721207	0.000905566	0.000338849	0.000739821	9.93155E-06	0.000326694	0.000127688	0.000276191	0.000713586	0.000179021	0.000102507	0.000926583
751.5	0.000215296	0.000425103	0.000383961	0.001168003	7.07486E-05	0.000683987	0.00013108	-0.000500743	0.00021965	0.000756349	0.000530664	0.001062754	0.000233286	0.000616564	0.000188757	0.000376238	0.000122705	0.000238181	0.000795091	0.000285346	0.000136566	0.000965324
750.7	0.000225943	0.000448329	0.000342551	0.001308315	6.1E-05	0.000838511	0.00015447	-0.00054413	0.00021503	0.000752753	0.000630126	0.001063118	0.000289494	0.000807347	0.000228164	0.000412427	0.00022007	0.000294709	0.000766787	0.000245135	0.000219097	0.001064442
749.8	0.000247944	0.00054096	0.000359286	0.001166647	5.72599E-05	0.000678322	0.000210261	-0.00048503	0.000185336	0.000709067	0.000507423	0.001030934	0.000234271	0.000774696	0.000183047	0.000354697	0.00011059	0.000212777	0.000819757	0.000182221	0.000115503	0.000965753
749.0	0.00022635	0.000422605	0.000402784	0.001307174	4.02378E-05	0.000769518	0.000210388	-0.000530672	0.000216757	0.000757851	0.00065773	0.000984741	0.000325997	0.00077693	0.000143248	0.000417693	0.000129941	0.000260999	0.000887858	0.000284071	8.6368E-05	0.001006796
748.1	0.000234198	0.00041702	0.000423518	0.001248101	3.4191E-05	0.000723652	0.000170201	-0.000516708	0.000173776	0.0006945	0.000611991	0.001074288	0.000237921	0.000718386	0.000145748	0.000442504	0.000151846	0.000268815	0.000854431	0.00040567	0.000105824	0.000943501
747.3	0.000226899	0.000448343	0.000404569	0.001286343	0.000104377	0.000734734	0.000194524	-0.000579914	9.71021E-05	0.000803676	0.000556776	0.001060491	0.000318229	0.000758022	0.000145244	0.00039222	0.000163861	0.000181751	0.000694935	0.000285298	7.16155E-05	0.001036002
746.4	0.000251542	0.000441681	0.00037967	0.001172525	0.000119629	0.000778915	0.000160371	-0.000479216	0.000172407	0.000743728	0.000597272	0.001159609	0.0002401	0.000722096	0.000147441	0.000409665	0.000202926	0.000336576	0.000888394	0.000400955	4.26269E-05	0.000986279
745.5	0.000252006	0.000549283	0.000336645	0.001261257	9.28892E-05	0.000745661	0.000143256	-0.000476723	0.000176907	0.000775735	0.000561668	0.001096069	0.000276183	0.000723224	0.000212417	0.000367665	0.000147847	0.000218167	0.000788164	0.000230015	0.000136506	0.00098124
744.7	0.00029466	0.000488064	0.000394802	0.00121772	5.93842E-05	0.000776683	0.000191773	-0.000476483	6.31833E-05	0.000809464	0.000735353	0.001072821	0.000296553	0.000703647	6.63156E-05	0.00046387	0.000212795	0.000261773	0.000842859	0.00028986	9.5104E-05	0.00097912
743.8	0.000260005	0.000481621	0.000321106	0.001363707	0.000117301	0.000757939	0.000192522	-0.000490437	0.000152586	0.000843168	0.000643764	0.00112795	0.00028373	0.000718293	0.000205969	0.000484489	0.000217118	0.000276007	0.000946473	0.000223619	0.000144493	0.000951705
743.0	0.000291231	0.000429859	0.000409284	0.001318975	9.86456E-05	0.000694767	0.000152229	-0.00051966	0.000129076	0.000865296	0.00065606	0.001037101	0.00026654	0.000732251	0.000184933	0.000445762	0.000190434	0.000265011	0.00078038	0.000419736	3.44008E-05	0.000967338
742.1	0.000244438	0.000549628	0.000392197	0.00125197	0.000130989	0.000772022	0.000176901	-0.000529463	0.000226566	0.000758014	0.000692695	0.001161499	0.000289221	0.000777277	0.000366668	0.000441574	0.000157581	0.000233889	0.000752158	0.000261106	0.000119878	0.001005291
741.3	0.000280305	0.000478482	0.000423994	0.001291469	0.000129713	0.000786632	0.000194369	-0.000452741	0.00012659	0.000819691	0.000668294	0.001147442	0.000284453	0.000679511	0.000323854	0.000392155	0.000233728	0.000282494	0.000793209	0.000390869	9.79604E-05	0.000968098
740.4	0.000207795	0.000457151	0.000432844	0.001304197	0.000117122	0.000758945	0.000186445	-0.000488422	0.000176696	0.00078116	0.00072705	0.00113506	0.000270171	0.000713335	0.000380857	0.000353856	0.00024301	0.000326142	0.00072787	0.000358809	3.30547E-05	0.000945799
739.6	0.000284915	0.00043951	0.000330757	0.001294827	0.000126737	0.000768598	0.000209557	-0.000504342	0.000150308	0.000841209	0.000559196	0.001009104	0.000252356	0.000649362	0.000324008	0.000423108	0.000252183	0.000288284	0.000864472	0.000273377	4.54513E-05	0.000905348
738.7	0.000255085	0.000383954	0.000381498	0.001330328	6.9105E-05	0.000699614	0.000167904	-0.000470015	0.000246199	0.000793521	0.000582663	0.001121111	0.000296771	0.000718624	0.000164829	0.000384198	0.000223839	0.000235546	0.000842785	0.000280327	0.000106403	0.000970781
737.9	0.000255141	0.00052986	0.000389932	0.00128849	0.000101647	0.000733368	0.000210961	-0.000474498	0.000161833	0.000828631	0.000613627	0.00111952	0.000292756	0.000624252	0.000347886	0.000382407	0.000212325	0.000285553	0.000877717	0.000359808	6.78215E-05	0.000973986
737.0	0.000184599	0.000434626	0.00030768	0.001370035	8.48589E-05	0.000647578	0.0001417	-0.000505398	0.00018303	0.000802489	0.000560727	0.001086896	0.000290534	0.000684541	0.000184647	0.000385548	0.000220416	0.000218336	0.000728118	0.000265473	8.29564E-05	0.000939729
736.2	0.000273408	0.000424766	0.000357263	0.001338179	6.81066E-05	0.000844416	0.000128174	-0.000456632	0.000151694	0.000785372	0.00077748	0.000988767	0.00027358	0.000685264	0.000174563	0.000375102	0.000235837	0.000355258	0.000828753	0.000252915	5.65969E-05	0.000989447
735.3	0.0002412	0.000434524	0.000370284	0.001389122	9.78185E-05	0.000757692	0.000146267	-0.000556083	0.000169683	0.000822118	0.000708394	0.00116849	0.000292195	0.000641282	0.000225244	0.000360475	0.000238504	0.000328061	0.000718226	0.00026741	0.000118339	0.000911213
734.5	0.000250009	0.000452992	0.000327081	0.001167922	0.000105665	0.000760048	0.000175473	-0.000483139	0.000143817	0.000799288	0.000660438	0.001085248	0.000282237	0.000652773	7.11063E-05	0.000406503	0.000102226	0.000261943	0.000893921	0.000340607	8.27086E-05	0.00091249
733.6	0.000237019	0.000419031	0.000306785	0.001338283	1.19332E-05	0.000724174	0.000221106	-0.000519413	0.00018911	0.000776341	0.000700286	0.000999537	0.000271684	0.000765856	0.000154168	0.000390743	0.000148305	0.000314275	0.000804438	0.000299571	0.000159992	0.001050406
732.7	0.000215249	0.000430795	0.000391376	0.001260385	4.19095E-05	0.000779508	0.000187956	-0.000553573	0.000187363	0.000798872	0.000652488	0.001171012	0.000251611	0.000718602	0.000104794	0.000337726	0.000190929	0.000298624	0.000730097	0.000316098	9.51005E-05	0.001022641
731.9	0.000208351	0.000315227	0.000321302	0.001262464	8.36781E-05	0.000700863	0.000113443	-0.000531264	0.000147826	0.000766441	0.000573475	0.001116901	0.000280256	0.00067431	2.6303E-05	0.000373166	0.000132081	0.000220489	0.000634162	0.000271172	8.06541E-05	0.000966863
731.0	0.000226752	0.000456117	0.0003059	0.001323777	6.86135E-05	0.00071364	0.000130902	-0.000555909	0.000157394	0.000803704	0.000571884	0.000984807	0.000251525	0.000654131	8.15985E-05	0.000423658	0.000191766	0.000290231	0.000748049	0.000327445	0.000135507	0.000966916
730.2	0.000192451	0.000414457	0.000287724	0.001419591	5.33059E-05	0.000649405	0.000167111	-0.000490656	0.000172061	0.000838537	0.000550999	0.000940355	0.000272938	0.000675612	5.06379E-05	0.000336643	0.000203511	0.000297916	0.000784577	0.00024286	2.42059E-05	0.000942919
729.3	0.00026072	0.000482748	0.000301274	0.001266825	4.59485E-05	0.00067738	0.000170361	-0.000510636	9.8214E-05	0.000766828	0.000643354	0.000977191	0.000284459	0.000674936	0.000150616	0.000416852	0.000123058	0.000327292	0.000928665	0.000258521	1.15228E-05	0.001031956
728.5	0.000200116	0.000445498	0.000285104	0.001359037	7.80922E-05	0.000647798	0.000113008	-0.000462734	0.00014022	0.000838299	0.000639221	0.001133608	0.000264907	0.000659336	0.000178474	0.000360172	0.000195381	0.000302785	0.000742162	0.000287836	0.000168268	0.000975449
727.6	0.000184138	0.000511781	0.00030806	0.001273889	7.71655E-05	0.000704412	0.000202524	-0.00051799	0.000100336	0.000834879	0.000607379	0.001111393	0.000268361	0.000698112	0.00013392	0.000365015	0.000219341	0.000242585	0.000776327	0.000360113	5.50097E-05	0.00094796
726.8	0.000202543	0.000431228	0.000256933	0.001344819	5.96014E-05	0.000669584	9.7001E-05	-0.00050648	0.000160493	0.000792531	0.000630116	0.000985482	0.000302102	0.000676796	0.000125708	0.000327213	0.000154343	0.000302066	0.000711829	0.000207308	7.45338E-05	0.000964423
725.9	0.000271378	0.000407029	0.000270796	0.001264549	1.38809E-05	0.000627292	0.000169071	-0.000407686	0.000134724	0.000821965	0.00058434	0.001051797	0.000264121	0.000691017	0.000130682	0.000434261	0.000207674	0.000251965	0.00091428	0.000320826	0.000124162	0.000984687
725.1	0.00024442	0.000413769	0.000303691	0.001427091	3.78454E-06	0.000602751	7.48528E-05	-0.000495285	0.00012882	0.000808032	0.000565977	0.001127385	0.000217249	0.000625179	0.000110373	0.000393256	0.000259031	0.000377386	0.000748751	0.000241296	0.000115442	0.000947037
724.2	0.000260763	0.000445701	0.000314128	0.001346394	5.47216E-05	0.000630479	0.000127667	-0.000475285	6.66405E-05	0.000855212	0.000609998	0.00115865	0.00028663	0.000641958	1.12999E-05	0.000397337	0.000223943	0.000253866	0.000843037	0.000289192	6.22485E-05	0.000977235
723.4	0.000228104	0.000441656	0.000271671	0.001324476	8.15803E-05	0.000669532	0.000175038	-0.000515776	0.000163813	0.000799983	0.000650215	0.000998437	0.000310034	0.000613488	0.000211594	0.000413694	0.000238157	0.000291881	0.000819223	0.0002911	0.0001091	0.000930391
722.5	0.000291569	0.000508731	0.000316968	0.001327851	8.15759E-05	0.000719121	0.000161281	-0.000458874	0.000105158	0.00085457	0.000581976	0.001088019	0.000255067	0.000715873	0.000111871	0.00043278	0.000245373	0.000255922	0.000964218	0.000283211	0.000110702	0.000989975
721.7	0.000239773	0.000506816	0.000336881	0.001432902	8.31975E-05	0.000666737	0.000173377	-0.000489202	0.00011342	0.000869201	0.000654395	0.001154234	0.000264882	0.000692787	0.000222679	0.000344795	0.000211312	0.000288601	0.000783334	0.00033197	9.20346E-05	0.000955282
720.8	0.0002594	0.000504008	0.000325996	0.001361597	0.000110781	0.000673422	0.000231967	-0.00048319	8.22344E-05	0.000824486	0.000664824	0.001052698	0.000259675	0.00067579	0.000214827	0.000425068	0.000206725	0.000337231	0.000911124	0.000312854	9.4256E-05	0.000974496
719.9	0.000255183	0.00052928	0.000362796	0.001324315	5.51304E-05	0.000729247	0.000178218	-0.000510636	0.000161042	0.000836258	0.000628364	0.001099362	0.000292748	0.000652966	0.000190189	0.000419125	0.00025012	0.000355486	0.000806361	0.000309412	0.000136673	0.001022382
719.1	0.000254709	0.000525716	0.000357129	0.001194713	6.6211E-05	0.000729078	0.000192116	-0.000437333	0.000157939	0.000748887	0.000666023	0.001051493	0.000278041	0.000626967	0.000127802	0.000453358	0.00016153	0.000355428	0.000870444	0.000355563	0.000146678	0.000982521
718.2	0.000243313	0.00054107	0.000344558	0.001378901	0.000104554	0.000658041	0.000257067	-0.000466956	8.18677E-05	0.000823288	0.000729546	0.001128596	0.000306615	0.000664629	0.000239837	0.00038445	0.000246571	0.000325387	0.000842942	0.000297483	8.43994E-05	0.000966901
717.4	0.000270012	0.000485972	0.000303636	0.001317147	9.255E-05	0.000715844	0.000201375	-0.000446866	6.90013E-05	0.000829808	0.0006623	0.001021726	0.000306426	0.000728194	0.000103586	0.000392032	0.000185113	0.000292339	0.000908792	0.000290933	-3.00744E-05	0.001051068
716.5	0.000262112	0.000572304	0.000338749	0.00142786	6.62967E-05	0.000621878	0.000289823	-0.00044274	0.00016987	0.000884351	0.000663655	0.001036214	0.000270382	0.000643368	0.000280195	0.000420568	0.000282249	0.000290014	0.000803536	0.000299628	9.15767E-05	0.000969091
715.7	0.00025709	0.000518408	0.000304898	0.001213558	0.000140235	0.000641487	0.000201478	-0.000445938	0.000107845	0.000795217	0.000591944	0.001101596	0.000291408	0.000662471	8.84808E-05	0.000379645	0.000174279	0.000297115	0.000968505	0.000353933	4.13181E-05	0.000974229
714.8	0.000224422	0.000516725	0.000350778	0.001390237	6.75511E-05	0.000688443	0.000205357	-0.000431845	9.49145E-05	0.000885668	0.000567502	0.001182055	0.00028496	0.000658899	0.000278651	0.00034928	0.000280377	0.000269738	0.000769943	0.000312028	2.88255E-05	0.000912605
714.0	0.000248277	0.000509995	0.00030726	0.001452381	0.000126331	0.000681056	0.000181336	-0.000452225	0.000102598	0.000890321	0.000653633	0.001080186	0.000278214	0.000693799	0.000126424	0.000400848	0.000293675	0.000303751	0.000890248	0.000302985	3.93366E-05	0.001004399
713.1	0.000262106	0.000514243	0.000303653	0.001461834	6.03257E-05	0.000696732	0.000211863	-0.000417295	0.000173552	0.000901741	0.000656323	0.001089908	0.000266971	0.000617088	0.000214238	0.000440759	0.000323574	0.000330217	0.000810124	0.000238358	6.36026E-05	0.000899498
712.3	0.000263366	0.000530482	0.00029435	0.001412152	0.000111208	0.000667249	0.000215913	-0.00050634	5.28918E-05	0.000880336	0.000715209	0.00099211	0.000275717	0.000686424	0.000141451	0.00038736	0.000251511	0.000360795	0.000857577	0.000324996	3.47064E-05	0.000976135
711.4	0.00029914	0.000560182	0.000321018	0.001441926	8.86328E-05	0.000695168	0.000193301	-0.000449963	0.000119917	0.000901303	0.000757343	0.001152284	0.000280437	0.000533627	0.000263704	0.000401145	0.000275802	0.000396706	0.000830804	0.000337369	1.29854E-05	0.00091393
710.6	0.000309231	0.000436881	0.000286062	0.001291542	0.000123466	0.000716573	0.000150865	-0.000446034	9.89981E-05	0.000874626	0.000662763	0.000992711	0.00028505	0.000657784	0.000178408	0.000459516	0.000229944	0.000305674	0.000976654	0.000336432	7.19925E-05	0.000951021
709.7	0.000284183	0.000487163	0.000297742	0.001430704	6.44184E-05	0.000681454	0.000149455	-0.000496699	0.000123085	0.000903314	0.000709569	0.001117147	0.000255626	0.000562563	0.000242505	0.00042358	0.000306508	0.000311134	0.00077136	0.000321076	0.000106553	0.000904817
708.9	0.00025989	0.000485405	0.000350512	0.001293348	7.73923E-05	0.000696888	0.000141957	-0.000447292	3.32314E-05	0.00083229	0.000702157	0.001059787	0.000265955	0.000649166	0.000134773	0.000400197	0.000171062	0.000359409	0.000910145	0.000392879	4.43332E-05	0.000972668
708.0	0.00026871	0.00050952	0.000269724	0.001418895	7.46953E-05	0.000645805	0.000231304	-0.000477151	6.75546E-05	0.000884239	0.000599163	0.000982156	0.000250698	0.000577582	0.000268947	0.00041157	0.000247285	0.000329194	0.000842243	0.000234482	2.52932E-05	0.000879158
707.1	0.000282063	0.000510822	0.000317951	0.001349076	0.000106463	0.000600396	0.000225291	-0.000448445	1.87378E-05	0.000870744	0.000689587	0.001118528	0.000324316	0.000635738	0.000206682	0.000421306	0.000224871	0.000313983	0.000879471	0.000379857	3.58186E-05	0.000901985
706.3	0.00028595	0.000513452	0.000318352	0.001424235	5.23622E-05	0.000680876	0.000186276	-0.000467418	7.44053E-05	0.000864178	0.000694214	0.001072281	0.000251357	0.000524682	0.000211693	0.000443011	0.000240633	0.000350009	0.000877607	0.000331245	7.3266E-05	0.000834001
705.4	0.000290184	0.000450775	0.000313969	0.001305488	0.000105433	0.000630276	0.000156425	-0.000427011	3.69026E-05	0.000827726	0.000583266	0.001169381	0.000286094	0.000618133	0.000133347	0.000470395	0.000179723	0.00024299	0.000959747	0.000441389	1.02422E-05	0.000938469
704.6	0.000268929	0.000492945	0.000275213	0.001415798	5.7622E-05	0.000709178	0.000193627	-0.000457892	8.70596E-05	0.000833375	0.000630797	0.000989141	0.00023083	0.000542575	0.000235763	0.000381186	0.000215078	0.000369706	0.000817678	0.000253589	7.49488E-05	0.000840066
703.7	0.000284048	0.000529784	0.000264754	0.001335084	7.21417E-05	0.000769646	0.000178442	-0.000458504	5.68558E-06	0.000857765	0.000657284	0.001007165	0.000251151	0.000598672	0.000146567	0.000384428	0.000245506	0.000369834	0.000920454	0.000266366	2.06553E-05	0.000917408
702.9	0.00031574	0.000468614	0.000343986	0.001375476	7.36861E-05	0.00062725	0.000162612	-0.000438065	2.90097E-05	0.000854157	0.000610288	0.001106545	0.000250214	0.000507698	0.000173221	0.000420698	0.000222266	0.000320344	0.000946255	0.000270677	-8.64648E-06	0.00081005
702.0	0.000301997	0.00048623	0.000275556	0.001358628	9.65084E-05	0.000733929	0.000228688	-0.000416995	2.61087E-05	0.000892995	0.000721684	0.001050495	0.000264787	0.000521019	0.000171026	0.000399297	0.000235338	0.000371528	0.00095215	0.000319161	1.74378E-06	0.000872572
701.2	0.000274086	0.000546542	0.000288541	0.001381901	8.05831E-05	0.000628138	0.000221882	-0.000465204	6.01403E-05	0.000875838	0.000633088	0.001031097	0.00024095	0.000552338	0.000266229	0.000382108	0.000272963	0.000346344	0.000849704	0.000350137	6.08588E-05	0.000890295
700.3	0.000247934	0.000499413	0.000280489	0.001316907	0.000137157	0.000604377	0.000194793	-0.000372247	2.59189E-05	0.000898223	0.000670762	0.001100516	0.000289959	0.000564333	0.000182758	0.000352616	0.000192603	0.000337276	0.000887245	0.00031421	4.49424E-05	0.000879124
699.5	0.000278071	0.000532873	0.00027416	0.001467123	6.68837E-05	0.00064347	0.000185394	-0.000515318	4.06758E-05	0.000899154	0.000607356	0.001057832	0.000237118	0.000484973	0.000301262	0.000401674	0.000282676	0.000349161	0.000862997	0.00028841	-2.47729E-05	0.000849773
698.6	0.000226466	0.000522928	0.00024409	0.001319321	9.72866E-05	0.00073724	0.000224452	-0.000277435	-2.69716E-06	0.000850979	0.000712976	0.001166668	0.000310259	0.00057459	0.000235658	0.000331198	0.000218258	0.000406866	0.000910547	0.000372794	3.21492E-05	0.000903537
697.8	0.000280875	0.000489024	0.000271762	0.001354965	0.000113867	0.000697973	0.000141611	-0.000339137	5.66319E-05	0.00084922	0.000582477	0.00115939	0.000242871	0.000670349	0.000210868	0.000387193	0.000251858	0.00039438	0.000957508	0.00034345	1.96146E-05	0.00093631
696.9	0.000242819	0.000519084	0.000234685	0.00134957	5.74741E-05	0.000739887	0.000187493	-0.000277094	-1.12144E-05	0.000863947	0.000667215	0.001015647	0.000221932	0.000533801	0.000138822	0.000399594	0.000202825	0.000384853	0.000946116	0.00030217	6.36436E-05	0.000864593
696.1	0.000202489	0.000434016	0.00024256	0.001368313	4.70788E-05	0.000661476	0.000138102	-0.000326162	0.000112008	0.000886358	0.000635712	0.001069178	0.000262717	0.000629872	0.000152945	0.000414606	0.000235955	0.000394227	0.000917833	0.000319019	9.41144E-05	0.000918948
695.2	0.000256329	0.000463831	0.000236286	0.001349298	7.64932E-05	0.000690628	0.000130666	-0.000316187	2.04276E-05	0.000884678	0.000638139	0.001064368	0.000271729	0.000557228	0.000133551	0.000422986	0.000215768	0.000370011	0.000955569	0.000349971	2.77187E-05	0.000826368
694.3	0.000210662	0.000459872	0.000254059	0.001337139	7.63366E-06	0.000681894	0.000117834	-0.000311384	8.27321E-05	0.000878682	0.00057917	0.001177777	0.000271886	0.000556795	0.000155381	0.000392737	0.000246765	0.000416493	0.000921363	0.000353913	3.85269E-05	0.000901356
693.5	0.000208777	0.000516581	0.000233417	0.00138277	3.96049E-05	0.000608056	0.000188799	-0.000314895	2.33499E-05	0.000864504	0.000601711	0.001082676	0.000241399	0.00057467	0.000204802	0.00036635	0.000201497	0.000330574	0.000911272	0.000326763	1.08601E-05	0.000912203
692.6	0.000191833	0.000499858	0.000237966	0.001392734	7.73859E-05	0.00060672	0.000210805	-0.000350012	8.28645E-05	0.000848934	0.000592628	0.001096326	0.000237519	0.000629657	0.000213428	0.000380627	0.000268675	0.000357511	0.000948444	0.000298704	4.36036E-05	0.000928579
691.8	0.000190434	0.000567148	0.000264856	0.001372406	5.72104E-05	0.00063366	0.000207904	-0.000279403	1.66478E-05	0.000915642	0.000668461	0.001174354	0.00022792	0.000592273	0.000167153	0.000364463	0.000227026	0.000359155	0.000909392	0.000414941	-1.98694E-06	0.000920687
690.9	0.000196333	0.000518956	0.000240319	0.001387603	6.69372E-05	0.000647505	0.000172761	-0.000347143	5.76259E-05	0.000909894	0.000580992	0.001019199	0.000267201	0.00062717	0.000287172	0.000378969	0.000284334	0.000342451	0.000955011	0.000299566	2.08507E-05	0.000929147
690.1	0.000196037	0.000524918	0.000248221	0.001356915	3.07407E-05	0.000693866	0.000236634	-0.000344442	2.14449E-05	0.000890676	0.000654752	0.001051744	0.000238969	0.000590692	0.00021223	0.000377082	0.000194993	0.000423525	0.000906691	0.000317131	-9.41713E-06	0.000884333
689.2	0.000212314	0.000531986	0.000235812	0.001361874	7.01303E-05	0.000624995	0.000159474	-0.00028741	9.30371E-06	0.000901386	0.000585716	0.001108454	0.0002652	0.000619613	0.000259321	0.000364207	0.000243982	0.000348958	0.000897339	0.000304646	-1.91453E-05	0.000897302
688.4	0.000211938	0.000470608	0.000292844	0.001385576	3.7345E-05	0.00061487	0.000159739	-0.000289199	-1.28992E-06	0.000908721	0.000706025	0.001101382	0.000243424	0.000607534	0.000207896	0.00035404	0.000207804	0.000369819	0.000983624	0.0003944	3.04602E-05	0.000897242
687.5	0.000193571	0.000525242	0.000247418	0.001367657	6.45674E-05	0.00065737	0.00022005	-0.000304559	2.29012E-05	0.00088979	0.000618065	0.001075392	0.000301422	0.000579155	0.000249759	0.000366893	0.000254433	0.000414723	0.000925264	0.000316309	-2.81219E-05	0.000873497
686.7	0.000229601	0.000520377	0.000199344	0.001328819	7.96843E-05	0.000624529	0.000204577	-0.000277667	-2.42259E-05	0.00086992	0.000644854	0.001007047	0.000253153	0.000589565	0.000182351	0.000399699	0.000235245	0.000401086	0.000925243	0.000272327	-6.54909E-05	0.000860674
685.8	0.000205388	0.000560211	0.000223577	0.00135956	9.34875E-05	0.000683209	0.000196171	-0.000289133	7.35348E-05	0.000853827	0.000667186	0.001087952	0.000303877	0.00061235	0.000305767	0.000370202	0.000239175	0.000399041	0.000931555	0.000262674	2.81982E-05	0.000903155
685.0	0.00016277	0.000524071	0.000246032	0.001346633	2.19729E-05	0.000615206	0.000192621	-0.000229308	-3.87144E-05	0.000901131	0.000675158	0.001020418	0.000227784	0.000565183	0.000236249	0.00031013	0.000210001	0.000348321	0.000896302	0.000332055	-2.19953E-05	0.00084316
684.1	0.00023426	0.000517604	0.000236724	0.001347457	5.35547E-05	0.000660765	0.000141155	-0.000279654	3.22574E-05	0.000875903	0.000619949	0.001135261	0.000271853	0.000532413	0.000247448	0.000399021	0.000203806	0.000433312	0.000941068	0.000355398	-1.06806E-05	0.000882308
683.3	0.000224939	0.000502544	0.000247123	0.001330115	7.25261E-05	0.000613541	0.000192376	-0.000227662	-2.95795E-05	0.000905877	0.000639184	0.001003382	0.000284333	0.000598659	0.000195697	0.00036071	0.000208061	0.000374839	0.000923197	0.000335834	-3.43799E-05	0.000848851
682.4	0.000167117	0.000551149	0.000242827	0.001337684	8.32716E-05	0.000629527	0.000197777	-0.000238091	-4.42022E-06	0.000867499	0.000590891	0.001037499	0.000268114	0.000551273	0.000305615	0.000372368	0.000202781	0.000349422	0.00093951	0.000310646	-5.32622E-05	0.000813812
681.5	0.000234634	0.000525562	0.000263767	0.001304317	5.37343E-05	0.000594395	0.000191405	-0.000255322	-3.09304E-05	0.000883473	0.000626987	0.001051188	0.000224767	0.000540478	0.000224917	0.000412919	0.000190833	0.000331787	0.000984119	0.00032226	4.36223E-06	0.00085685
680.7	0.000196582	0.000518359	0.000274107	0.001279191	3.14825E-05	0.000605636	0.000182945	-0.00028951	1.78409E-06	0.000822825	0.000587662	0.001070787	0.000220278	0.000596795	0.000225081	0.000364093	0.000233419	0.000389369	0.00088968	0.000336663	-9.86041E-06	0.000890591
679.8	0.000189771	0.00047341	0.000263828	0.001302427	4.91235E-05	0.000629377	0.00017606	-0.000229268	-5.85842E-05	0.00091573	0.00059057	0.00110539	0.000215342	0.000583964	0.00023448	0.000384707	0.000224272	0.000375087	0.000913967	0.000363114	-5.0002E-05	0.000886594
679.0	0.000183022	0.000523625	0.000302082	0.001327285	3.92445E-05	0.000660082	0.000123154	-0.000272715	-5.35544E-05	0.000865072	0.00061854	0.001126936	0.000220878	0.00061991	0.000237625	0.000384661	0.00023122	0.000386766	0.000879054	0.000389436	-4.32909E-05	0.000892262
678.1	0.000177146	0.000512067	0.000271495	0.001376245	6.77851E-05	0.000616258	0.000192649	-0.000227669	-7.45792E-05	0.000903773	0.000660593	0.001080228	0.000265331	0.00058687	0.000327186	0.000338322	0.000213647	0.000401547	0.000836907	0.00038476	-6.11255E-05	0.000854905
677.3	0.000207454	0.000563812	0.00031184	0.00129257	8.44869E-05	0.000643675	0.00024519	-0.000263112	-2.02503E-07	0.00086771	0.000603289	0.001081615	0.000272253	0.000543411	0.00034318	0.000396204	0.000216795	0.000400552	0.00095406	0.000365739	-6.08211E-06	0.000878848
676.4	0.000164524	0.000529548	0.000297058	0.001317717	9.66468E-05	0.000617527	0.000151861	-0.000251126	-6.885E-05	0.000901928	0.000618696	0.001113637	0.000249258	0.000602385	0.000285181	0.0003832	0.000206596	0.000351682	0.000944481	0.000380045	-4.32298E-05	0.000871314
675.6	0.000185248	0.000531921	0.000346008	0.001340822	9.13782E-05	0.000652239	0.000189464	-0.000236698	3.58835E-05	0.000876159	0.000642739	0.001086142	0.000244415	0.000567747	0.000362897	0.00037562	0.000241921	0.000393122	0.000879844	0.00040661	8.84267E-06	0.000869926
674.7	0.000204208	0.000448396	0.000327787	0.001371413	6.10643E-05	0.000561354	0.000156148	-0.000226956	-3.74903E-05	0.0009371	0.000597337	0.001089565	0.000243634	0.00060009	0.000248706	0.000336763	0.000272635	0.000356684	0.000903455	0.000368421	-6.26455E-05	0.000868789
673.9	0.000179204	0.000534712	0.000330695	0.001343406	9.40683E-05	0.000647717	0.000185876	-0.000243192	-2.97799E-05	0.000869818	0.000610176	0.001071948	0.000241248	0.000549616	0.000339017	0.000350505	0.000244158	0.000405742	0.000828112	0.000395681	-5.3927E-05	0.000905763
673.0	0.000145858	0.000558305	0.000300615	0.001339273	6.53158E-05	0.000587061	0.000230189	-0.00022287	-5.84149E-05	0.000881505	0.000589515	0.001094969	0.000209479	0.000571439	0.000407869	0.000342799	0.000244091	0.000331135	0.000915832	0.000356901	-3.68717E-06	0.000873636
672.2	0.000215714	0.00053281	0.000344623	0.001257125	0.00011964	0.000602144	0.000198471	-0.000239608	-1.51571E-05	0.000836962	0.000559378	0.001055057	0.000268113	0.000520422	0.000383038	0.000356516	0.00018502	0.00036569	0.000864995	0.000343249	-8.82897E-06	0.00081644
671.3	0.000189891	0.000510498	0.000319329	0.001316363	8.28322E-05	0.000574628	0.000177255	-0.000238061	-5.62047E-05	0.000912911	0.000599767	0.001056845	0.000248807	0.000556476	0.000296613	0.000340328	0.000220445	0.000320784	0.000895963	0.000362951	5.54949E-06	0.000823219
670.5	0.000178144	0.000506423	0.0003556	0.001280476	0.000105114	0.00062986	0.000154945	-0.000246762	1.3886E-05	0.000870553	0.000617019	0.001017139	0.000276685	0.000527628	0.000396723	0.000340988	0.00025488	0.000399532	0.000891191	0.000428822	-1.49851E-05	0.00079727
669.6	0.000189902	0.0005734	0.000343757	0.001320542	6.30543E-05	0.00061518	0.000228217	-0.000218484	-2.32925E-05	0.000905932	0.000632624	0.001016167	0.00025995	0.000546923	0.000374294	0.000341168	0.000242626	0.000324773	0.00090101	0.00041169	-8.80649E-05	0.00078639
668.7	0.00017554	0.000585756	0.000385945	0.001277987	6.034E-05	0.000560771	0.000225048	-0.000226548	-3.29566E-05	0.000851341	0.00052332	0.001127913	0.000262669	0.000510267	0.000372456	0.000387149	0.00023094	0.00034731	0.000933849	0.000456785	-3.7772E-05	0.000803399
667.9	0.000208762	0.000568521	0.000335711	0.001314185	2.89662E-05	0.000598722	0.000230315	-0.000196436	1.62289E-05	0.000916893	0.000614342	0.001047254	0.000208101	0.000595616	0.000390923	0.000359434	0.000220684	0.000355968	0.000928944	0.000415952	3.09558E-05	0.000835168
667.0	0.000202098	0.000591649	0.000362176	0.001298255	5.50562E-05	0.000544717	0.000205245	-0.000235067	1.07307E-06	0.000841393	0.000578009	0.001139955	0.0002475	0.000493661	0.000419121	0.000330403	0.000247669	0.000414991	0.000906672	0.000498893	2.42421E-05	0.000806036
666.2	0.000184437	0.000554974	0.00036415	0.001324016	3.93366E-05	0.000604169	0.000209283	-0.000217288	-8.13576E-05	0.000874865	0.00064974	0.001113025	0.000248299	0.000518429	0.000440094	0.000371301	0.000225148	0.000381111	0.000936717	0.000452832	-2.31145E-05	0.000762675
665.3	0.000234254	0.000537438	0.000353046	0.001330011	4.96204E-05	0.00059242	0.000191346	-0.00022907	-2.92341E-05	0.000859875	0.000589555	0.001097429	0.000254008	0.000497137	0.000420013	0.000388361	0.000273182	0.000394539	0.000920013	0.000449355	-2.2626E-06	0.000859682
664.5	0.000213949	0.000557926	0.000342001	0.001269913	9.13533E-05	0.000681199	0.000214523	-0.000198543	-7.037E-05	0.000896997	0.000654788	0.001035559	0.000257703	0.000561997	0.000471649	0.000368193	0.000258703	0.000414255	0.000941212	0.00040505	-5.98706E-06	0.000827503
663.6	0.000167166	0.000581719	0.000372246	0.001402751	4.75031E-05	0.00061792	0.000204381	-0.000202942	-3.69558E-06	0.000888053	0.000536943	0.00106609	0.000263529	0.000500502	0.000460436	0.00034978	0.00028494	0.000369292	0.000886124	0.000522742	4.21285E-05	0.000839686
662.8	0.000208205	0.000579412	0.00034549	0.001288472	3.69245E-05	0.000607111	0.000169052	-0.000181804	-8.14693E-05	0.000866731	0.000608623	0.001071678	0.00022363	0.00057676	0.000428766	0.000369706	0.00022192	0.000373455	0.000905031	0.000444082	-4.50423E-06	0.000808254
661.9	0.000203808	0.000579275	0.000360919	0.001277414	3.84396E-05	0.000563925	0.000185853	-0.000229316	-2.97195E-05	0.000804864	0.000484678	0.001048991	0.00022331	0.000453584	0.000460132	0.00038282	0.000237466	0.000358226	0.000922003	0.00051338	2.2247E-05	0.000819264
661.1	0.00021779	0.00061422	0.000301973	0.001304281	5.94331E-05	0.000627603	0.000229946	-0.000211037	-5.17813E-05	0.000903685	0.00059502	0.000993716	0.000271736	0.000534575	0.000481265	0.000407806	0.000241882	0.00035526	0.000899685	0.000397146	1.80272E-05	0.000824929
660.2	0.000206443	0.000556922	0.000359678	0.001307611	4.01765E-05	0.000595748	0.000174627	-0.000220439	-1.26004E-05	0.00087108	0.000526572	0.001115992	0.000250045	0.000470476	0.000477743	0.000360432	0.000260657	0.000411643	0.000943673	0.000482172	3.40144E-05	0.000836605
659.4	0.000209814	0.000554746	0.000283751	0.001342359	3.29704E-05	0.000633229	0.000196883	-0.000198801	-4.25944E-05	0.00093658	0.000621548	0.001014756	0.000236634	0.000540182	0.000425039	0.00037127	0.000254137	0.000370216	0.000892813	0.000335619	1.18229E-05	0.000791199
658.5	0.000202857	0.000586452	0.000293649	0.001275899	4.85521E-05	0.000598598	0.000183816	-0.000225128	-3.20681E-05	0.000852713	0.000517836	0.001034808	0.000237104	0.000477551	0.000453471	0.000385304	0.000242831	0.000423784	0.000963088	0.000422226	6.17517E-05	0.000859074
657.7	0.000181713	0.000524877	0.000245076	0.001335763	5.01151E-05	0.000661283	0.00017475	-0.000214295	-3.32535E-05	0.000897128	0.000622161	0.000982566	0.000257923	0.000499503	0.000332723	0.000358869	0.000249868	0.000382089	0.000937313	0.000367396	3.20405E-05	0.000757338
656.8	0.000192467	0.000599242	0.000319789	0.001272007	8.15803E-05	0.000628718	0.000241575	-0.000216894	-1.66202E-06	0.000855517	0.000587889	0.001057339	0.000248856	0.000451111	0.000464554	0.000305629	0.000260997	0.000386004	0.000867751	0.000493751	3.34907E-05	0.000767308
655.9	0.000190727	0.000618466	0.000270647	0.001265578	7.89685E-05	0.000600537	0.000215315	-0.000211087	-5.28352E-05	0.000867218	0.000581829	0.001048984	0.000245717	0.000567002	0.000481986	0.000366007	0.000214823	0.00037179	0.000916184	0.000400556	1.21395E-05	0.000788577
655.1	0.000226816	0.000580091	0.000304997	0.001270767	6.55494E-05	0.000598651	0.000180478	-0.000248315	2.15316E-05	0.000874661	0.000546017	0.001143994	0.000242323	0.000530296	0.000486813	0.000375621	0.000233909	0.000382983	0.000971582	0.000471657	1.83228E-05	0.000821099
654.2	0.000221251	0.000513961	0.000292414	0.001245742	5.97698E-05	0.000640522	0.000183777	-0.000181151	-5.30964E-05	0.000863694	0.000560853	0.001113779	0.000256431	0.000561244	0.000329359	0.000378868	0.000224537	0.000346019	0.000942998	0.000395253	2.14741E-05	0.000769579
653.4	0.000206289	0.000578357	0.000256644	0.001263522	5.91703E-05	0.000548073	0.000177419	-0.0001852	9.23503E-06	0.000828263	0.00051242	0.001012979	0.000266789	0.000430534	0.000399344	0.000341331	0.000240291	0.000373925	0.00094621	0.000433001	7.97683E-05	0.000760306
652.5	0.00020627	0.000545187	0.000286934	0.001266821	3.17982E-05	0.000635265	0.000351014	-0.000159834	1.55579E-05	0.000882193	0.000608828	0.001164185	0.000249374	0.000536372	0.000437228	0.000320449	0.000202756	0.000350463	0.000943365	0.000427782	5.51391E-05	0.000739664
651.7	0.000196195	0.000583029	0.00028974	0.001248538	9.04027E-05	0.000522957	0.000193376	-0.000218976	4.5365E-06	0.000848414	0.000488087	0.001049262	0.000264047	0.000454005	0.00041912	0.000334237	0.000226165	0.000332757	0.000929787	0.000406969	6.63483E-05	0.000784391
650.8	0.000183994	0.000563464	0.000261253	0.00121816	7.30203E-05	0.000624198	0.000233923	-0.000188215	2.98091E-05	0.000840846	0.000607148	0.001127534	0.000246019	0.000511452	0.000373042	0.000353748	0.000213989	0.000353606	0.00090566	0.000401746	3.74403E-05	0.000779381
650.0	0.000204766	0.000540841	0.000314695	0.001287519	0.000104065	0.000565136	0.000176766	-0.000230483	-2.41002E-06	0.000798448	0.000508382	0.00111314	0.00024301	0.000443953	0.000303128	0.000337493	0.000187411	0.000385615	0.000945786	0.000466383	3.03128E-05	0.000757562
649.1	0.000211066	0.000524792	0.000260692	0.00124597	7.613E-05	0.000649017	0.000155588	-0.000199763	5.22866E-06	0.000853709	0.00060673	0.001071099	0.000257969	0.00049122	0.000331302	0.000342318	0.000188982	0.000414937	0.000925229	0.000381427	1.34098E-05	0.000735679
648.3	0.000189497	0.000547606	0.000273329	0.001243928	8.90582E-05	0.00062381	0.000190038	-0.000160006	4.90369E-05	0.000807508	0.000506653	0.001068398	0.000242096	0.00040301	0.000372249	0.000303015	0.000191126	0.000392682	0.000927884	0.000440619	7.50004E-05	0.000747086
647.4	0.000189866	0.000542645	0.000204467	0.001230176	7.87628E-05	0.000570761	0.000221476	-0.000165202	6.3105E-05	0.000824254	0.000553717	0.001076966	0.000259439	0.000523869	0.000362698	0.000301668	0.000232285	0.000313914	0.000854775	0.000356732	8.74755E-05	0.000764803
646.6	0.000210761	0.00058897	0.000230657	0.001226747	8.38849E-05	0.000615917	0.000173219	-0.000173022	4.16684E-05	0.000784125	0.000547935	0.001078582	0.000259129	0.000428631	0.000340377	0.000292245	0.000183675	0.000402546	0.000924451	0.000407983	7.59992E-05	0.000777534
645.7	0.000208013	0.000510646	0.000244234	0.001230139	7.94134E-05	0.000572713	0.000172047	-0.000170943	7.92147E-05	0.00084936	0.000581634	0.001047757	0.000277136	0.000512899	0.000333969	0.000294881	0.000176115	0.000344539	0.000871507	0.000367671	7.69994E-05	0.000789658
644.9	0.000193455	0.000617458	0.000252263	0.001227327	5.45638E-05	0.000625915	0.000241288	-0.000215511	6.34787E-05	0.000815447	0.000531943	0.001051048	0.000236851	0.000473682	0.000345858	0.000321641	0.000210948	0.000415133	0.00094142	0.000457636	9.33556E-05	0.000804883
644.0	0.000234883	0.00054008	0.000231542	0.001220301	5.78233E-05	0.000601811	0.000192348	-0.000187909	3.55056E-05	0.000854257	0.000512745	0.001085632	0.000240395	0.000521657	0.000323434	0.000323115	0.000176968	0.000325263	0.000936627	0.000367507	8.92654E-05	0.000748562
643.1	0.000211929	0.000580357	0.000229962	0.001292359	3.68374E-05	0.000574888	0.000187392	-0.000185393	7.89222E-05	0.000840074	0.000474526	0.001075975	0.000218265	0.000481502	0.000303498	0.000319123	0.00024037	0.000339036	0.000887456	0.000459641	5.56667E-05	0.000785643
642.3	0.000216221	0.000573505	0.000254275	0.001258046	5.47354E-05	0.000619052	0.000219632	-0.000183814	4.88844E-05	0.000895718	0.000556446	0.001140305	0.000264808	0.00055205	0.000346703	0.000292475	0.000235382	0.000325495	0.00087698	0.000384788	9.4444E-05	0.000769294
641.4	0.000218668	0.000549063	0.000260319	0.001210958	0.00010168	0.000587866	0.000142139	-0.000197775	0.000127307	0.000815022	0.000508496	0.00120624	0.00026654	0.000486844	0.000253215	0.000311088	0.000198374	0.000374031	0.000925809	0.000543757	0.000144158	0.000831454
640.6	0.000226692	0.00057061	0.000248635	0.001222849	5.7862E-05	0.000618735	0.000200444	-0.000170134	4.77223E-05	0.000858576	0.000556762	0.001081712	0.000248643	0.000529198	0.000318509	0.000328555	0.00023045	0.000402797	0.000880193	0.000377072	5.03153E-05	0.0007792
639.7	0.00021444	0.000620531	0.000251158	0.00125309	5.23684E-05	0.000664016	0.00022857	-0.00015856	9.06023E-05	0.00081947	0.000533941	0.00109957	0.000259833	0.000476812	0.000317541	0.000285997	0.000241182	0.000456069	0.000831343	0.000408049	5.20006E-05	0.000795823
638.9	0.00025871	0.000595598	0.000236677	0.001273812	8.12425E-05	0.000627284	0.000185547	-0.000169642	0.000105026	0.000878818	0.00052511	0.001047329	0.000291361	0.000509577	0.000350034	0.000312077	0.000260646	0.000339356	0.000897757	0.000370916	4.106E-05	0.000729166
638.0	0.00023102	0.000642804	0.000215186	0.001259832	3.30101E-05	0.000582315	0.000207879	-0.00017976	8.83272E-05	0.00083669	0.000464008	0.001025011	0.000231188	0.000427253	0.000245106	0.000313159	0.000234359	0.00040708	0.000910128	0.000426997	5.9326E-05	0.000772621
637.2	0.000245023	0.00057289	0.000217333	0.001260895	4.48484E-05	0.000645421	0.000219826	-0.000184479	8.52654E-05	0.000859085	0.000508697	0.001064762	0.000253291	0.000486864	0.000316621	0.000315182	0.000217492	0.000385756	0.000873003	0.000424284	4.19314E-05	0.000760808
636.3	0.000238278	0.000573649	0.000224034	0.001254105	3.92705E-05	0.00065395	0.000198135	-0.000193841	0.000116372	0.000842688	0.000536079	0.001055385	0.000215516	0.00044733	0.000306115	0.000273315	0.00024728	0.000425961	0.000933528	0.000434025	8.37141E-06	0.000744888
635.5	0.000233146	0.000594045	0.000261611	0.001249697	7.07779E-05	0.000610558	0.000246561	-0.000197232	0.000117371	0.000853621	0.00054329	0.00111243	0.000225426	0.000456488	0.000311536	0.000283302	0.000217817	0.000371363	0.000868174	0.000473906	1.53648E-05	0.00070447
634.6	0.00021952	0.00060014	0.000219905	0.001242495	5.56789E-05	0.000662086	0.000248385	-0.000178136	0.000103116	0.000794929	0.000549283	0.001040517	0.000205855	0.000498621	0.000288712	0.000262145	0.000241064	0.000444505	0.000915248	0.000435028	3.65663E-05	0.000816002
633.8	0.000211795	0.000611047	0.000222273	0.001220929	3.24145E-05	0.000662238	0.000241091	-0.000180072	7.64792E-05	0.00085785	0.000571031	0.001038816	0.000250755	0.00045691	0.000362161	0.000258412	0.000258245	0.000357089	0.000877642	0.000415798	-1.99567E-05	0.000720543
632.9	0.000242979	0.000569966	0.000231013	0.001250458	4.86751E-05	0.00061728	0.000191972	-0.000192553	0.000119976	0.000815081	0.000509583	0.001016208	0.000221494	0.000449131	0.000219422	0.000296968	0.000216657	0.000404806	0.000920209	0.000438224	3.35711E-06	0.000769852
632.1	0.000282057	0.00060335	0.000232287	0.001197737	4.23968E-05	0.000646675	0.000241567	-0.000147747	9.55943E-05	0.000831576	0.000534581	0.001079126	0.000231023	0.00043222	0.000325304	0.000289067	0.000203657	0.000348133	0.000912045	0.000402711	-5.34545E-06	0.000688768
631.2	0.000265695	0.000604882	0.000270653	0.001193692	7.48293E-05	0.000636884	0.000213643	-0.000195538	5.8697E-05	0.000796262	0.000516712	0.001109879	0.000230682	0.000493165	0.000271942	0.000249823	0.000216588	0.00042793	0.000901676	0.000488314	-1.8808E-05	0.000827275
630.3	0.00026454	0.000628445	0.000225123	0.001173801	6.65673E-05	0.000632891	0.000261675	-0.000140419	6.2461E-05	0.000838156	0.000499233	0.001020835	0.00026656	0.000460631	0.000390285	0.000277788	0.000198114	0.000375198	0.000919941	0.000398419	-1.04961E-05	0.000710387
629.5	0.000233433	0.000607924	0.000263088	0.001176364	3.9265E-05	0.000702741	0.000207619	-0.000170588	8.36535E-05	0.000795009	0.000532414	0.001128183	0.000209694	0.000507888	0.000276106	0.000263546	0.000199297	0.00046941	0.000884852	0.000517872	2.66618E-05	0.000781177
628.6	0.000250646	0.000570008	0.000247409	0.001230929	0.0001041	0.00066155	0.000195289	-0.000181469	2.69803E-05	0.000866326	0.000481087	0.001095152	0.000285799	0.000487614	0.000268422	0.000244819	0.000230908	0.000325452	0.000860509	0.000451215	-5.86804E-06	0.000723142
627.8	0.000275624	0.000613537	0.000224936	0.00119552	7.52413E-05	0.000658459	0.00022498	-0.000173583	4.46865E-05	0.000805189	0.000524481	0.001113448	0.000258205	0.000490649	0.000249405	0.000227626	0.000177552	0.000441347	0.000854446	0.000500785	1.72898E-05	0.000765697
626.9	0.00028027	0.00058828	0.000237243	0.001204031	7.70998E-06	0.000673733	0.000256712	-0.000132396	6.77943E-06	0.000839824	0.000530844	0.001057898	0.000245535	0.000471528	0.000329684	0.000272841	0.000196888	0.00033658	0.000867611	0.000488313	-4.0589E-05	0.000695905
626.1	0.000300717	0.000652539	0.00024052	0.001197386	5.9007E-05	0.000644211	0.000222264	-0.00019618	2.50325E-05	0.000794607	0.000495708	0.001106488	0.000221257	0.000510346	0.000319723	0.000268229	0.00019545	0.00040235	0.000888017	0.000493915	-3.11172E-06	0.000799781
625.2	0.000282919	0.000595764	0.000225048	0.001141198	7.46531E-05	0.000649543	0.000237048	-0.000141174	3.04226E-05	0.000822694	0.000535002	0.001093942	0.000227711	0.000485617	0.000282386	0.000272918	0.000173869	0.00036266	0.000858169	0.000472056	-5.83585E-06	0.000720651
624.4	0.000295283	0.000600217	0.000234656	0.001216785	6.95015E-05	0.000654657	0.000236439	-0.00014614	6.0422E-05	0.000813739	0.000508688	0.001086413	0.000236444	0.000528431	0.000248416	0.000271553	0.000196357	0.000449377	0.000923454	0.000486008	5.15989E-05	0.000746109
623.5	0.000290945	0.000581728	0.000213019	0.001227466	0.000138885	0.000672877	0.000196736	-0.000132368	1.13889E-05	0.000870028	0.000493523	0.001032756	0.000276843	0.000529852	0.000331754	0.000243774	0.000199223	0.000334407	0.000871911	0.000451377	-2.27511E-05	0.000673111
622.7	0.000290719	0.000608434	0.000188637	0.001212037	7.9871E-05	0.000685173	0.000236511	-0.000179509	0.000103448	0.000799588	0.000531	0.001070632	0.000219121	0.000522743	0.000300547	0.000253128	0.000223472	0.000402654	0.000921533	0.000476305	4.79579E-05	0.000813592
621.8	0.000271126	0.000633537	0.000222306	0.001223025	0.000101184	0.000703809	0.000219962	-0.000155625	4.15447E-05	0.000835139	0.000532257	0.001108641	0.000256706	0.00052904	0.000354033	0.000215905	0.000213166	0.000403403	0.000846268	0.000475091	-5.8232E-05	0.000677893
621.0	0.000295925	0.000629585	0.000236149	0.001220043	8.88309E-05	0.000688771	0.00018429	-0.000150575	7.87297E-05	0.000794071	0.000509527	0.001061949	0.000258298	0.00052415	0.000316782	0.000259959	0.000219077	0.000411377	0.000944046	0.000507252	1.08662E-05	0.000776671
620.1	0.000304575	0.000676025	0.000254016	0.001230273	8.78901E-05	0.00069	0.000280593	-0.00011845	0.000116109	0.000863227	0.000524376	0.00107565	0.000258922	0.000519855	0.00039129	0.000279892	0.000225469	0.000366175	0.000896545	0.000522844	4.29926E-05	0.000701711
619.3	0.00028775	0.000655896	0.00024817	0.001230722	0.000110038	0.000605907	0.000185456	-0.000152668	0.000112987	0.000812049	0.000478814	0.001123047	0.000257819	0.000578775	0.000285221	0.000228628	0.000196406	0.000419454	0.00093356	0.000522614	2.73329E-05	0.000826051
618.4	0.000319113	0.000560713	0.000259966	0.001201486	9.85534E-05	0.000673973	0.000199033	-0.000141422	0.000104	0.000853449	0.000539704	0.001101637	0.000280096	0.000541756	0.000377514	0.00026193	0.000189917	0.000388906	0.00086999	0.000479915	4.16118E-05	0.000750972
617.5	0.000305735	0.000626559	0.000255249	0.001213078	7.05669E-05	0.000660674	0.000209015	-0.00014328	0.000115605	0.000796437	0.000472324	0.001091227	0.000245491	0.0005696	0.0002888	0.000237928	0.000222028	0.000450274	0.000897415	0.000486745	5.13997E-05	0.000810477
616.7	0.000326406	0.000607774	0.000243463	0.001207116	9.15892E-05	0.000673801	0.000235548	-0.000122122	9.28583E-05	0.000827535	0.000546367	0.001090074	0.00025328	0.000558348	0.000341104	0.000273565	0.00018836	0.000402493	0.000946039	0.000486049	1.0302E-05	0.000731644
615.8	0.000315135	0.000608499	0.000248363	0.001188927	9.13312E-05	0.000656222	0.000199593	-0.000153443	0.000109644	0.000785134	0.000466284	0.001146907	0.000250004	0.00054532	0.000328077	0.000203944	0.000215871	0.000452874	0.000899226	0.000502614	9.70756E-06	0.000787997
615.0	0.000326929	0.000624932	0.000237258	0.001262881	9.09259E-05	0.000726055	0.000232822	-0.000136765	0.000119614	0.000862476	0.00057444	0.001096463	0.000267283	0.000532415	0.000377315	0.000245519	0.000228867	0.000424644	0.000934409	0.000505562	-7.93655E-06	0.000721251
614.1	0.000317293	0.000657299	0.000269365	0.001238873	6.49218E-05	0.000672629	0.000215711	-0.000139646	0.000117329	0.000795412	0.000481373	0.001120157	0.000235677	0.000565637	0.000344784	0.000219321	0.000227153	0.000446058	0.000882807	0.000522817	3.03768E-05	0.000760308
613.3	0.000338987	0.000621465	0.000268699	0.001225523	0.000110043	0.000711555	0.000242859	-0.000130068	9.6355E-05	0.000820047	0.000537259	0.00116075	0.000281677	0.000575773	0.000410316	0.000235522	0.000208463	0.000445085	0.000919731	0.000546469	4.54688E-06	0.000734015
612.4	0.000341517	0.000623545	0.000234303	0.001245628	7.90353E-05	0.000659623	0.000169336	-0.000155985	0.00013845	0.000826044	0.000470662	0.00111325	0.000226275	0.000553508	0.000295778	0.000227583	0.000199828	0.000461632	0.000899546	0.00050916	3.96093E-05	0.000792212
611.6	0.000372278	0.000618508	0.000243837	0.001210686	9.4148E-05	0.00071715	0.000197342	-0.000139576	7.45843E-05	0.000820431	0.000520956	0.001088285	0.000265092	0.000560762	0.000352125	0.000250579	0.000203618	0.000444701	0.000920623	0.00045656	-5.01306E-05	0.000714065
610.7	0.000359848	0.000674638	0.000274948	0.001207485	7.76251E-05	0.000703847	0.000228073	-0.000153236	0.000104951	0.000794916	0.000514086	0.001148925	0.000221629	0.000564819	0.000334578	0.0002569	0.000226959	0.000464248	0.000912127	0.000520412	3.20575E-05	0.000806855
609.9	0.000372736	0.000661312	0.000247913	0.001218835	7.71602E-05	0.000692572	0.000243781	-0.000128153	7.99758E-05	0.000863739	0.000562301	0.001102997	0.000261241	0.00057893	0.000403372	0.000239066	0.000211844	0.000430992	0.000932723	0.000513324	1.27928E-05	0.000774716
609.0	0.000356796	0.000639434	0.000233996	0.001206695	0.000113273	0.000664512	0.00020253	-0.000156887	0.000130225	0.000814463	0.000494875	0.001055174	0.000239623	0.000576876	0.00027671	0.00025591	0.000248101	0.000488952	0.000922813	0.000493085	0.000122708	0.000773504
608.2	0.000374191	0.000632098	0.000231957	0.001249452	0.000162464	0.000737694	0.000236815	-0.000114943	0.00010375	0.000879808	0.000539996	0.001020295	0.000306238	0.000562082	0.000374715	0.000261982	0.000233075	0.000470512	0.000932176	0.000515087	2.47483E-05	0.000714114
607.3	0.000376632	0.000667907	0.000247985	0.001218138	8.99416E-05	0.000650206	0.000238458	-0.000123694	9.6255E-05	0.000820667	0.000463237	0.001114724	0.000225168	0.000536741	0.000333552	0.000255039	0.000218499	0.000465858	0.000902972	0.000517634	5.71109E-05	0.000815549
606.5	0.000404145	0.000637918	0.000278827	0.001223845	0.000107776	0.000734137	0.000236476	-0.000137205	0.000115082	0.000851476	0.000556898	0.001099476	0.00028601	0.000560674	0.000329087	0.000279756	0.000220088	0.000504868	0.000936253	0.000554492	-3.31586E-05	0.000732663
605.6	0.000385234	0.000670249	0.000283131	0.001219252	0.000112382	0.000677599	0.000219805	-0.000126509	9.89746E-05	0.000801632	0.00049907	0.001104816	0.000260816	0.00053416	0.00030014	0.000243732	0.000194301	0.000490827	0.000945172	0.000587895	-2.98096E-05	0.000776528
604.7	0.000411536	0.00068056	0.000281074	0.001224786	0.000144922	0.000762083	0.000246697	-0.000118137	0.00012346	0.000853785	0.0005589	0.001160629	0.000310955	0.000500459	0.000381846	0.00024989	0.000195545	0.00050776	0.000961327	0.000571219	1.78801E-05	0.000748839
603.9	0.000408234	0.000658351	0.000276127	0.001259283	8.60666E-05	0.000685383	0.000227943	-0.00013381	0.00011076	0.000835946	0.000502946	0.001123707	0.000245152	0.000547274	0.000328125	0.000263039	0.00021173	0.000523013	0.000953415	0.000579622	4.20648E-06	0.000823198
603.0	0.00043784	0.000622212	0.000264675	0.001322939	0.000113152	0.000691974	0.000255484	-0.00013845	0.000107694	0.000874754	0.000552641	0.001103782	0.000276062	0.000525147	0.000391929	0.000282718	0.000234995	0.000495255	0.000977536	0.000555029	-6.45439E-05	0.000739476
602.2	0.000423753	0.000671458	0.000280792	0.001280668	0.000108114	0.000651195	0.000243129	-0.00010848	0.000117394	0.000846381	0.00054026	0.001154626	0.000252458	0.000542398	0.000276761	0.000205893	0.000215453	0.000523611	0.000933623	0.000596842	-2.04239E-05	0.000808703
601.3	0.000420067	0.000684999	0.000273736	0.001275592	0.00012797	0.000778782	0.00022844	-0.000138466	0.000144117	0.000887736	0.000630505	0.001152593	0.000265584	0.000568945	0.000382245	0.00026873	0.000221903	0.000549897	0.000927128	0.000561595	8.86961E-06	0.000754561
600.5	0.000430693	0.000672225	0.00021951	0.001258657	8.63761E-05	0.000677084	0.000257292	-0.000104685	0.000144012	0.000809326	0.000489569	0.001039993	0.000237013	0.000554943	0.000285077	0.000228812	0.000213273	0.00050654	0.000901884	0.000555637	-6.09298E-06	0.000768593
599.6	0.000421017	0.000668567	0.000272429	0.001227335	0.000120063	0.000729127	0.00023662	-0.000148552	0.000126474	0.000873133	0.000606108	0.001216453	0.000260156	0.000531355	0.000407439	0.000243908	0.000171382	0.000556643	0.000909103	0.000610743	-2.05444E-05	0.000735834
598.8	0.000440044	0.000688638	0.000295016	0.001232041	0.000132268	0.000661609	0.000250389	-8.4355E-05	0.000158263	0.000847613	0.000496011	0.001141069	0.000275609	0.000557694	0.000347864	0.000270695	0.000201928	0.000550344	0.000916821	0.000616542	2.30807E-08	0.000809579
597.9	0.000463402	0.00062747	0.000289862	0.001254622	0.000125974	0.000737818	0.000229711	-0.000131456	0.000164136	0.00093096	0.000645074	0.001216799	0.00025223	0.000566563	0.000362358	0.000260968	0.000228758	0.000616613	0.000931249	0.000647202	-4.22769E-05	0.000753942
597.1	0.00046883	0.000685711	0.000271789	0.001313645	0.000138703	0.000706191	0.000224648	-0.000114489	0.00019041	0.000874123	0.000530306	0.001143468	0.000232065	0.000540349	0.000334833	0.000276255	0.000246871	0.0006149	0.000885975	0.000638703	2.13276E-05	0.000839396
596.2	0.000502179	0.000662843	0.000272032	0.001323766	0.000176742	0.000751045	0.000206767	-0.000103595	0.000168762	0.000900521	0.000599318	0.001202949	0.000317212	0.000518222	0.000357635	0.000291529	0.000190439	0.00057444	0.001029206	0.000641815	-4.0095E-05	0.000702123
595.4	0.000518031	0.000685149	0.000254399	0.001276027	0.000177466	0.000637805	0.000234802	-5.98916E-05	0.000187125	0.000853157	0.000478449	0.00111932	0.000275528	0.00060574	0.000353076	0.000262689	0.000237459	0.000585152	0.000957306	0.000663553	-2.07792E-05	0.000844895
594.5	0.000505902	0.000694828	0.000273759	0.001278179	0.000201816	0.000730157	0.000218928	-0.000121585	0.000173166	0.000885949	0.000640497	0.001221689	0.000331614	0.000548667	0.000402655	0.000291722	0.000214728	0.000661121	0.000963972	0.000638577	-4.18674E-05	0.000763518
593.7	0.000510693	0.000668285	0.000265953	0.001303023	0.000143422	0.000637385	0.000241093	-4.50059E-05	0.00019767	0.000888953	0.00052487	0.001110578	0.00025581	0.000591068	0.000326886	0.000245679	0.000234382	0.000613978	0.000927705	0.000670496	-1.71374E-05	0.000803508
592.8	0.00050651	0.00065551	0.000264696	0.001291235	0.000233157	0.000734886	0.000238023	-0.000121669	0.00018045	0.000921012	0.000597969	0.001149018	0.000321811	0.000601462	0.000412913	0.000268497	0.000237055	0.000637789	0.000968675	0.000677609	-4.59232E-05	0.000779048
591.9	0.000528393	0.000723053	0.000271054	0.001306783	0.000166018	0.000674624	0.000263714	-7.59548E-05	0.0002074	0.000884191	0.000489798	0.00112933	0.000265531	0.000566576	0.000314341	0.000251925	0.000251123	0.000617095	0.000889757	0.000662936	-4.59898E-05	0.000796078
591.1	0.000563743	0.000660287	0.000263243	0.001356625	0.000189181	0.00071725	0.000193985	-0.000115101	0.000177815	0.000931522	0.000612536	0.001135776	0.000304784	0.000672155	0.000347889	0.000295275	0.000233909	0.000684581	0.000960423	0.000690104	-9.89834E-05	0.000830037
590.2	0.000542058	0.000675265	0.000248785	0.001301517	0.000166365	0.000714302	0.00023042	-4.60321E-05	0.000246204	0.000848735	0.000541604	0.001070894	0.000254181	0.00058729	0.000332424	0.00023715	0.000229078	0.000701614	0.000881139	0.000673139	-4.43954E-06	0.00081723
589.4	0.000568265	0.000674723	0.000244114	0.001339357	0.000198791	0.000670275	0.000259809	-8.23341E-05	0.000272528	0.000927859	0.000575069	0.00114104	0.000291672	0.000610821	0.000384133	0.000287837	0.000228991	0.000719	0.001034542	0.00070792	-5.19216E-05	0.000780457
588.5	0.000562709	0.000674395	0.000259352	0.001311141	0.00014602	0.000661732	0.000241808	-5.95705E-05	0.000277009	0.00088241	0.000576697	0.001122059	0.000248892	0.000625	0.000343541	0.000304208	0.00023709	0.00072926	0.000947746	0.000706533	-9.69798E-06	0.000833803
587.7	0.000579037	0.000691069	0.000283815	0.00130863	0.000216948	0.000742087	0.000295148	-8.45906E-05	0.000312753	0.000954496	0.000627966	0.001110094	0.000326168	0.000683556	0.000385016	0.000258671	0.000268444	0.000745135	0.000986575	0.000753063	-2.67544E-05	0.000781374
586.8	0.000618873	0.000711593	0.000300877	0.001290996	0.000201099	0.000643155	0.000244185	-4.43684E-05	0.000362988	0.000871073	0.000549092	0.00116278	0.000261744	0.000621328	0.00035485	0.00027088	0.000226501	0.00075908	0.000970611	0.00079078	-7.08582E-06	0.000815997
586.0	0.000625437	0.000684059	0.000241793	0.001311456	0.00022903	0.000714938	0.000268611	-7.7992E-05	0.000330173	0.000917184	0.000616313	0.001127916	0.00031403	0.000643383	0.000378465	0.000305357	0.000234505	0.000802811	0.000965876	0.000744657	-5.69138E-05	0.000762647
585.1	0.000619471	0.000696874	0.000250705	0.001307594	0.000210152	0.000687439	0.000281886	-3.44087E-05	0.000352823	0.000886038	0.000556009	0.001114477	0.000281163	0.000627241	0.000251006	0.000234594	0.000245488	0.000835857	0.000948473	0.000770967	-4.30532E-05	0.000791335
584.3	0.000656243	0.000682548	0.000269556	0.001318938	0.000210254	0.000667529	0.000254746	-8.76213E-05	0.000366898	0.000927076	0.000609968	0.001136511	0.000309436	0.000669822	0.000415583	0.000288152	0.000222037	0.000797395	0.000974248	0.000773008	-7.70904E-05	0.000812978
583.4	0.000646414	0.000711065	0.000285576	0.001346187	0.000243101	0.000674766	0.000240012	-2.75284E-05	0.000466095	0.000911334	0.000561348	0.001089113	0.000308108	0.000649342	0.000335133	0.000273381	0.000285829	0.000863931	0.000954274	0.000827237	-1.29047E-05	0.000799496
582.6	0.000688739	0.000735772	0.000286251	0.001343204	0.000262708	0.000679914	0.000291028	-7.67544E-05	0.00046757	0.000942223	0.000606571	0.001154887	0.00033967	0.000650749	0.00049112	0.0003298	0.000246155	0.000884854	0.001019834	0.000850297	-4.58041E-05	0.000773282
581.7	0.000681697	0.000754357	0.000267292	0.001282354	0.000245496	0.000653685	0.000265856	-3.88014E-05	0.000499161	0.000874129	0.000502077	0.001146949	0.000298522	0.000623677	0.000374811	0.000247372	0.000243954	0.000908981	0.000984775	0.00083761	1.16453E-05	0.000805965
580.9	0.000701738	0.000664162	0.000266025	0.001334518	0.000308216	0.000710329	0.00027743	-8.2361E-05	0.000497963	0.000926279	0.000602856	0.001058606	0.000328091	0.000652887	0.000470616	0.000303891	0.000230511	0.000933279	0.00101344	0.000879949	-3.8385E-06	0.000779055
580.0	0.000699895	0.000751145	0.000304655	0.001291005	0.00029338	0.00075684	0.000274245	-4.6759E-05	0.000525253	0.00089197	0.000594287	0.001126748	0.000301549	0.000672809	0.000370164	0.000244769	0.000256534	0.000993461	0.000920516	0.000939241	3.40982E-06	0.00083829
579.1	0.000768174	0.000711678	0.000300776	0.001299188	0.000322514	0.000680287	0.000284376	-4.85774E-05	0.000511316	0.000920806	0.000600655	0.001074216	0.000310245	0.000690622	0.000419634	0.000355346	0.000248351	0.001008409	0.00102106	0.000905959	-4.28294E-05	0.000802297
578.3	0.000784352	0.000691405	0.000331955	0.001323636	0.000311427	0.000669327	0.00028609	-3.48727E-05	0.000595038	0.000910888	0.000590158	0.001077809	0.000307741	0.000635655	0.000401162	0.00028414	0.00024741	0.001079337	0.001017358	0.000964518	-1.2093E-05	0.000774813
577.4	0.000768347	0.000702912	0.0003068	0.001251471	0.000383194	0.000646493	0.000243843	-7.50251E-05	0.000579583	0.000910983	0.000531219	0.001058382	0.000345812	0.000698184	0.000375003	0.000297727	0.000254125	0.001022762	0.000970165	0.000966605	-4.90958E-05	0.000835785
576.6	0.000804503	0.000710904	0.000324952	0.001256114	0.0003318	0.000725852	0.000226473	1.14308E-05	0.000674326	0.000899498	0.000593461	0.001159982	0.000325521	0.000653464	0.000327026	0.000272265	0.00026877	0.001118207	0.000939613	0.001009333	1.27046E-05	0.000828663
575.7	0.000838311	0.00074053	0.000344619	0.001244476	0.000424678	0.000748049	0.000264573	-5.18246E-05	0.000661055	0.000943436	0.000608992	0.001027333	0.000399123	0.000690257	0.000415446	0.000318136	0.000244046	0.00116381	0.001040644	0.001028219	-3.73634E-05	0.0008126
574.9	0.000847156	0.000707485	0.000372098	0.001260584	0.000368281	0.00066494	0.000286919	2.52784E-05	0.000723245	0.000889572	0.000529692	0.001120177	0.000334906	0.00066783	0.000396961	0.00027127	0.00026401	0.001209794	0.000952766	0.00105713	2.17869E-05	0.000816486
574.0	0.000899128	0.000751875	0.00034774	0.001238456	0.000425274	0.000683648	0.000267998	1.21964E-05	0.000769652	0.000912679	0.00053045	0.001116024	0.000355205	0.000736982	0.000370312	0.000310842	0.000224039	0.001221365	0.001004817	0.001065109	-4.53327E-05	0.000830681
573.2	0.000949328	0.000751808	0.000388866	0.001229668	0.000446593	0.000719272	0.000262946	1.81619E-05	0.000866521	0.00085601	0.000557245	0.001081935	0.000334863	0.000708603	0.000399576	0.000304446	0.000239882	0.001322325	0.000984304	0.00108219	3.14924E-05	0.000821638
572.3	0.000974996	0.000774603	0.000397948	0.001207338	0.000451711	0.000664453	0.000248073	-6.02253E-06	0.000875819	0.000886182	0.000519509	0.001127439	0.000352304	0.000712862	0.000431276	0.00033305	0.000245871	0.001347888	0.001020142	0.001154911	-2.96576E-06	0.000774437
571.5	0.000960534	0.000801876	0.000387879	0.001203143	0.000496305	0.000668572	0.000316621	2.98586E-05	0.000980008	0.00087259	0.000511867	0.001133983	0.000329877	0.000727803	0.000381809	0.000232866	0.000255063	0.001431981	0.000903225	0.001165553	4.55372E-05	0.000784152
570.6	0.001048108	0.000772747	0.000383075	0.001208928	0.000512645	0.000700175	0.000316774	4.89639E-05	0.000981026	0.000897378	0.000554693	0.001016863	0.000372357	0.000716787	0.000445659	0.000342511	0.000244365	0.001496527	0.001065173	0.001210111	-6.03773E-06	0.00078856
569.8	0.001076461	0.000803639	0.000439076	0.001173907	0.000567701	0.000728167	0.000265983	5.92808E-05	0.001052553	0.000860809	0.000591013	0.001109161	0.000349125	0.000740763	0.000418614	0.000286108	0.000235858	0.001605922	0.000989189	0.001238058	2.02507E-05	0.000766433
568.9	0.001107418	0.000750842	0.000473774	0.001223324	0.000649489	0.000730408	0.000251361	1.95103E-05	0.001131141	0.000936401	0.000556789	0.001090168	0.000399189	0.000766455	0.000370966	0.00033457	0.000264459	0.001604079	0.000974823	0.001366189	-2.46444E-05	0.000772203
568.1	0.001164848	0.000794436	0.000464351	0.001180688	0.000640775	0.000712587	0.000328129	9.86105E-05	0.001289212	0.000870067	0.000535311	0.00106276	0.000325629	0.000790127	0.00042902	0.000269887	0.000247608	0.001694315	0.001058696	0.001276117	2.82357E-05	0.000788176
567.2	0.001214479	0.000811	0.000511792	0.001195979	0.000663539	0.000721152	0.000237469	1.90933E-05	0.001332115	0.000934657	0.000503513	0.001103476	0.000400054	0.000828908	0.000442105	0.000303861	0.000282645	0.001754879	0.000991896	0.001397207	-1.64552E-05	0.000815895
566.3	0.001277414	0.000854342	0.000516853	0.001129305	0.000689688	0.000776468	0.000309742	7.38174E-05	0.001438939	0.000813584	0.000505824	0.001106058	0.000356027	0.000778273	0.000374853	0.000271741	0.000240571	0.001915035	0.001033085	0.001480724	7.60333E-05	0.000740917
565.5	0.001315837	0.000828591	0.000536842	0.001189612	0.000715598	0.000772128	0.00031136	7.11791E-05	0.001507953	0.00087809	0.000619649	0.001046062	0.000370207	0.000841057	0.000470138	0.000296745	0.000275287	0.002018621	0.001068528	0.001481621	-4.01903E-06	0.000776245
564.6	0.001366044	0.000834554	0.000592945	0.001202648	0.000739623	0.000786873	0.000196406	8.88645E-05	0.001631596	0.000896386	0.000527228	0.001178408	0.000382611	0.000847835	0.000466655	0.000263469	0.00029356	0.002110788	0.001023958	0.001583323	9.85882E-05	0.000766733
563.8	0.001433186	0.000877437	0.000586085	0.001124945	0.000792926	0.000790715	0.000283257	7.73852E-05	0.001748309	0.000911203	0.000575234	0.001070239	0.000412403	0.00088479	0.000560562	0.000328593	0.000270221	0.002209321	0.001046136	0.001632089	5.08072E-05	0.000774509
562.9	0.00150081	0.00084642	0.000610463	0.001199438	0.000796119	0.00081033	0.000227023	0.000118029	0.001842799	0.000890927	0.000543051	0.001243897	0.000373164	0.000948815	0.000451354	0.000293113	0.000315388	0.002322276	0.001056124	0.00169001	8.53846E-05	0.000798918
562.1	0.001581763	0.000895178	0.000613454	0.001262671	0.000863741	0.00085645	0.000274744	0.000144993	0.001939801	0.000958165	0.000574293	0.001108531	0.000418364	0.000900544	0.000512231	0.000363683	0.00031755	0.002435535	0.001149161	0.001701282	3.08501E-05	0.000748326
561.2	0.00165981	0.000938843	0.000676654	0.001216146	0.000876927	0.000830826	0.000369414	0.000221311	0.0021488	0.000899792	0.000575647	0.001217042	0.000393396	0.000999978	0.000559895	0.00031361	0.000285252	0.002582506	0.001093562	0.001799731	9.14344E-05	0.000817031
560.4	0.001737902	0.000936736	0.000698972	0.001230353	0.000971257	0.00082244	0.000301091	0.000175037	0.002212464	0.000930049	0.00053946	0.001091222	0.000428792	0.001060778	0.00053185	0.000338474	0.000278256	0.00270719	0.001149538	0.001881094	8.65104E-05	0.000791916
559.5	0.001802763	0.000940715	0.000718837	0.001220194	0.000963893	0.000874963	0.000346124	0.000196609	0.002414079	0.000909712	0.000608228	0.001197043	0.000409113	0.001084428	0.00047799	0.000303532	0.000271171	0.002837946	0.001078921	0.001937442	0.000139685	0.000808795
558.7	0.001888426	0.000957509	0.00074685	0.001196774	0.001022415	0.000875073	0.000286372	0.000243586	0.002525057	0.000947663	0.000511933	0.001171004	0.000458123	0.001140197	0.00043125	0.00034298	0.000254712	0.002939574	0.001149967	0.001998217	9.82978E-05	0.000789011
557.8	0.00198956	0.000942462	0.000774662	0.001240132	0.001076204	0.000876476	0.000302243	0.00023068	0.00270376	0.00088809	0.000550087	0.001207577	0.000408572	0.00118677	0.000514417	0.000298625	0.000289581	0.003119054	0.00110088	0.002079733	0.00011059	0.000835066
557.0	0.00208385	0.000981094	0.00079368	0.001244666	0.001159383	0.000916219	0.000387312	0.000248832	0.002868576	0.000958549	0.000578755	0.00104211	0.000469625	0.001213314	0.000552643	0.000380166	0.000288811	0.003308793	0.001164907	0.002093161	5.39671E-05	0.000827662
556.1	0.002182347	0.000993335	0.000878975	0.001215621	0.001162362	0.000888073	0.000355898	0.000253878	0.003093269	0.000893538	0.000511954	0.001268187	0.000435814	0.001288967	0.000507674	0.000307451	0.000295924	0.003450806	0.001064327	0.002215313	0.000181645	0.000886621
555.3	0.0023075	0.001058043	0.00087481	0.001241258	0.00126346	0.000947041	0.000329617	0.000240684	0.003232843	0.000944159	0.00059057	0.00108747	0.000451898	0.001333221	0.000576773	0.000382098	0.000319331	0.003671574	0.001210873	0.002272756	6.18256E-05	0.00079984
554.4	0.002359552	0.001050004	0.000911123	0.001264598	0.001330816	0.000997422	0.000382376	0.000272744	0.003449009	0.000935304	0.000596644	0.001218439	0.000452696	0.001465128	0.000576168	0.000278026	0.000339772	0.003948713	0.001070553	0.002405346	0.000103733	0.000854903
553.5	0.002498996	0.001058967	0.000998775	0.00124378	0.001371401	0.000963683	0.000322899	0.000318931	0.003648935	0.000991343	0.000581961	0.001209164	0.000464749	0.001499969	0.000569313	0.000375472	0.000340054	0.004085386	0.001162234	0.00249642	8.12996E-05	0.000824814
552.7	0.002618147	0.001073134	0.001001386	0.0012626	0.001435968	0.001059269	0.000322511	0.000336028	0.003921362	0.00094127	0.000598551	0.001184624	0.00043971	0.001597572	0.000605577	0.000351393	0.000331279	0.004344493	0.001099965	0.002588543	0.000156403	0.000887256
551.8	0.002735567	0.001084999	0.001077603	0.001222659	0.001498687	0.001005677	0.000357317	0.000346871	0.004151876	0.001024328	0.000568566	0.0011203	0.000531336	0.0017357	0.000592603	0.000396527	0.000347474	0.004507523	0.001216909	0.002702275	6.39829E-05	0.000910818
551.0	0.002857171	0.001138574	0.001104984	0.001193697	0.001554806	0.001013845	0.000344317	0.000411719	0.004434631	0.000906563	0.000581738	0.001274031	0.000468765	0.001815188	0.000609272	0.000316419	0.000312091	0.004815872	0.001138395	0.002828684	0.000133039	0.000869999
550.1	0.002997197	0.001147664	0.00116654	0.001260419	0.00163323	0.001031026	0.000331198	0.000428336	0.004691447	0.001005888	0.0005714	0.001140761	0.000496432	0.001925448	0.000682564	0.000382821	0.000341199	0.005082744	0.001282672	0.002972929	0.000102374	0.000894095
549.3	0.003157366	0.001127138	0.001235206	0.001227297	0.001746779	0.001095719	0.000382189	0.000410855	0.004956415	0.000962026	0.000622318	0.001251713	0.000473325	0.002065367	0.000632892	0.000349813	0.000349174	0.005360476	0.001192782	0.00309533	0.000119537	0.000875087
548.4	0.003286876	0.001172154	0.001268246	0.001350747	0.001831767	0.001106097	0.000333162	0.000416363	0.005343906	0.001028678	0.000585073	0.001226498	0.000491389	0.002258401	0.000623742	0.000432712	0.00038289	0.005637001	0.00127641	0.003211724	0.000150011	0.001007904
547.6	0.003396265	0.001209774	0.001321328	0.001299028	0.001871453	0.001180695	0.000323989	0.000431102	0.005657162	0.000997634	0.000547214	0.001060367	0.00051668	0.002419984	0.000605877	0.000411528	0.000343707	0.005991411	0.001244069	0.00328327	0.000132571	0.000969754
546.7	0.003597531	0.001228218	0.001408078	0.001294587	0.002000008	0.001239917	0.000363859	0.00047006	0.006039197	0.000994325	0.000636139	0.001266459	0.000498387	0.00260847	0.000652889	0.000446214	0.000316748	0.00634079	0.001266315	0.003507315	0.000138819	0.000996675
545.9	0.003738221	0.001194444	0.001459168	0.001250455	0.002068051	0.001205438	0.000347547	0.000475725	0.006360761	0.000985485	0.000478074	0.001165003	0.000506221	0.002760597	0.000664147	0.000462739	0.000324222	0.006606579	0.001298313	0.003612045	0.000148484	0.000948576
545.0	0.003899153	0.001290386	0.001528089	0.001284742	0.002181568	0.001203986	0.000396209	0.00048273	0.006681081	0.001014702	0.000551776	0.001227555	0.00050644	0.002954081	0.000707865	0.000458981	0.000333899	0.006900503	0.001323091	0.003787604	0.000215697	0.001011029
544.2	0.004066928	0.00128507	0.001578702	0.001277869	0.002214803	0.0012651	0.000330752	0.000555711	0.007022727	0.001013418	0.000509192	0.001207672	0.000533813	0.003093025	0.000663938	0.000496037	0.000344508	0.007208035	0.001410989	0.003915606	0.000192411	0.000987985
543.3	0.004269266	0.001344058	0.001659372	0.001249536	0.002328415	0.001302048	0.000402079	0.000572965	0.007465006	0.000999734	0.000634646	0.001336626	0.000552272	0.003339628	0.000739448	0.000497065	0.000360805	0.007658683	0.001364453	0.004097556	0.000228996	0.001053665
542.5	0.004430868	0.001360283	0.001797711	0.001290698	0.002453728	0.001339762	0.000354348	0.000622413	0.007962976	0.001041039	0.000547793	0.001276721	0.000587194	0.003714883	0.000690395	0.000491932	0.000372372	0.00811709	0.001378096	0.004375642	0.000187642	0.001062656
541.6	0.004681163	0.00147333	0.001801366	0.001289324	0.002617177	0.00140896	0.000397231	0.000648474	0.008487421	0.001047835	0.000592438	0.001256819	0.000585772	0.004032895	0.000802816	0.000511284	0.000352689	0.008583728	0.001394939	0.004481135	0.000232282	0.001095144
540.7	0.004903795	0.001459677	0.001914774	0.001307979	0.002727674	0.001404906	0.000380098	0.000684913	0.00899451	0.001052947	0.000527819	0.001196771	0.000632305	0.004380113	0.000835337	0.000507037	0.000396362	0.008956985	0.001425758	0.004684444	0.000265277	0.001092827
539.9	0.005155207	0.001488386	0.002063825	0.001291487	0.002867851	0.001472646	0.00035485	0.000741677	0.009484826	0.001072993	0.000587113	0.001325272	0.000629139	0.004742081	0.000833769	0.000594919	0.000386149	0.009474122	0.001495053	0.00498911	0.000269531	0.00117779
539.0	0.005357363	0.001533935	0.002166595	0.001310384	0.002985153	0.001561245	0.000385485	0.000776957	0.01003642	0.001085727	0.00054919	0.001293372	0.000662198	0.005144378	0.000839989	0.000572286	0.000410028	0.009930428	0.001469516	0.005210846	0.000306663	0.001113368
538.2	0.005570739	0.001590332	0.002223164	0.001311109	0.003134368	0.001586975	0.000388336	0.000797742	0.01053563	0.001086585	0.000604763	0.001344128	0.000677518	0.005555862	0.000851756	0.000567853	0.00041921	0.010412768	0.001431457	0.005410634	0.000291581	0.001175847
537.3	0.005832113	0.001636597	0.00235371	0.001331482	0.003294757	0.001647446	0.00042728	0.000874658	0.011140616	0.001116565	0.000544533	0.001227842	0.00066379	0.006083663	0.00091017	0.000616658	0.000439293	0.010912317	0.00149409	0.005671088	0.000334524	0.001227375
536.5	0.006047848	0.001701747	0.002477	0.001298879	0.003458901	0.001675518	0.000400057	0.000897979	0.011688158	0.001115164	0.000597905	0.001358054	0.000711176	0.006526911	0.000886186	0.000590327	0.000439306	0.011437011	0.001536245	0.005965135	0.000335921	0.001276903
535.6	0.006285409	0.001738087	0.002579325	0.001335157	0.003580005	0.001728576	0.000444769	0.000926842	0.012334048	0.001127278	0.000571192	0.001236962	0.000718966	0.007238663	0.000996153	0.00063039	0.000476879	0.011936724	0.00146332	0.00617123	0.000327509	0.001309928
534.8	0.006596444	0.001814968	0.00272065	0.001321335	0.003782706	0.001811364	0.000414297	0.001033311	0.012954714	0.001148262	0.00062466	0.001408361	0.000756563	0.00777363	0.000946413	0.000704473	0.000480992	0.012544003	0.001614194	0.006517696	0.000354628	0.001353591
533.9	0.006844381	0.001857207	0.002835254	0.0013214	0.003974065	0.001921718	0.000418084	0.001104922	0.013593582	0.001143283	0.000582542	0.001296381	0.000786759	0.008540813	0.001022826	0.000672684	0.000477915	0.013140761	0.00154083	0.006731359	0.000385238	0.001384922
533.1	0.007152969	0.001972821	0.002945894	0.001337458	0.004184751	0.001964271	0.000491022	0.001145895	0.014256745	0.00118888	0.000681486	0.00141763	0.000831942	0.009235459	0.001065035	0.00074664	0.000495782	0.013737185	0.001608751	0.007098305	0.000373695	0.001458611
532.2	0.007418331	0.001957338	0.00313095	0.001342891	0.004354716	0.002092428	0.000406845	0.001220357	0.01498399	0.00118678	0.000590439	0.001332369	0.00088508	0.010144731	0.001018249	0.000786204	0.000507318	0.014344989	0.001620749	0.007342282	0.000455698	0.001524426
531.4	0.007724946	0.002125962	0.003225741	0.001283262	0.004591958	0.002164453	0.000476656	0.001293701	0.015661037	0.001213248	0.000697323	0.00137595	0.000865595	0.010908792	0.001170366	0.00076434	0.000498411	0.015027338	0.001677061	0.00771912	0.000471527	0.001596245
530.5	0.0080078	0.002184679	0.003410462	0.001340912	0.004755105	0.002250616	0.000485173	0.001403529	0.016419086	0.001233218	0.000609679	0.001318989	0.000900054	0.011952278	0.001181413	0.000791339	0.00054532	0.015603214	0.001680185	0.00801553	0.000508006	0.001650991
529.7	0.008364604	0.002233302	0.003557062	0.001358373	0.004989646	0.002350625	0.000460427	0.00141018	0.017151375	0.001263294	0.000693164	0.001478115	0.000954706	0.012884643	0.001182665	0.000862381	0.00058877	0.016274128	0.001786767	0.008473538	0.0005461	0.001733183
528.8	0.008671061	0.002337475	0.003735074	0.001323057	0.00523684	0.002509718	0.00050824	0.001544834	0.017931331	0.001250352	0.000680874	0.001371091	0.000996284	0.01409554	0.001312858	0.000930453	0.000555713	0.016990825	0.0018148	0.008753181	0.000623443	0.001825852
527.9	0.009011822	0.002497332	0.003958617	0.001303591	0.005500394	0.002593099	0.000549491	0.001574784	0.018668157	0.001272867	0.000732752	0.00154529	0.001023589	0.015150165	0.001372287	0.000979231	0.000584553	0.017642345	0.001837113	0.009233399	0.000589214	0.001880567
527.1	0.009308425	0.002546319	0.004143065	0.001314541	0.005746007	0.002671288	0.000501013	0.00170985	0.019449416	0.001300764	0.000655367	0.001381163	0.001064306	0.016471038	0.001456333	0.000977183	0.000602767	0.018329675	0.001822093	0.009585888	0.000701261	0.001986142
526.2	0.009665184	0.002630071	0.004342317	0.001329907	0.006016346	0.002825682	0.00049321	0.001815071	0.020297511	0.001343228	0.000756892	0.001620268	0.001134838	0.017795894	0.001448844	0.001046845	0.000633537	0.019090813	0.001920517	0.010121835	0.000713246	0.002108198
525.4	0.009994986	0.002751725	0.004521929	0.001347127	0.006300724	0.002929109	0.000539636	0.001936729	0.021097884	0.001362729	0.000682811	0.001520924	0.001182558	0.019287258	0.001587507	0.001088948	0.000665132	0.019723055	0.001992788	0.010472071	0.000779418	0.002242681
524.5	0.010385265	0.002916081	0.004769252	0.001355834	0.006579239	0.00307508	0.000538279	0.00206815	0.021892271	0.001397107	0.000809313	0.001664954	0.001233878	0.020689548	0.001631499	0.001147616	0.000717805	0.020551269	0.002035295	0.011007352	0.000800187	0.002329983
523.7	0.010777356	0.003063067	0.005019231	0.001304416	0.006861595	0.003222136	0.000542603	0.002238667	0.022771641	0.001402332	0.000720628	0.001638641	0.001293195	0.022290778	0.001762848	0.001274582	0.000709757	0.021258983	0.002150852	0.011493899	0.000850856	0.002491483
522.8	0.011186792	0.003210395	0.005246665	0.001371426	0.007183096	0.003397321	0.000551818	0.002312004	0.023564045	0.001492696	0.000870251	0.001710913	0.001354186	0.023809381	0.001845709	0.001346767	0.000774015	0.022030939	0.002229619	0.012025007	0.000871096	0.002654076
522.0	0.011589646	0.003354707	0.005506682	0.001412276	0.00745852	0.003579895	0.000640403	0.002507004	0.024457797	0.00152757	0.000765919	0.001613076	0.001397601	0.025529542	0.001935104	0.001496209	0.00077978	0.022782731	0.002365336	0.012527106	0.000993496	0.002868909
521.1	0.011982895	0.003515731	0.005755171	0.001420742	0.007818217	0.003775629	0.000573452	0.002677702	0.025273752	0.001574729	0.000864691	0.001744421	0.001502976	0.027120595	0.002054895	0.001589645	0.00086028	0.023587206	0.002411486	0.013116188	0.001043116	0.003080821
520.3	0.012381268	0.003634288	0.006067756	0.001373645	0.008134555	0.003984414	0.000623031	0.002852579	0.02609565	0.001540677	0.000848955	0.001691663	0.001614516	0.028806865	0.002131787	0.001686549	0.000832408	0.024379173	0.002514998	0.01367449	0.001094573	0.003280998
519.4	0.012815624	0.003841751	0.006310637	0.001442905	0.00850551	0.004168651	0.000619872	0.003016882	0.02694203	0.001635019	0.000946235	0.001791102	0.001683941	0.030439892	0.002269891	0.001837289	0.000918117	0.025161056	0.002628097	0.014233026	0.001142431	0.003594317
518.6	0.01322939	0.004072713	0.006647129	0.001472074	0.008871792	0.004365003	0.000650519	0.003255356	0.027854138	0.001676932	0.000902097	0.001802995	0.001825014	0.032164645	0.002492513	0.002035799	0.00096742	0.025913653	0.002752212	0.014818015	0.00126278	0.003882867
517.7	0.013686756	0.004230406	0.006946509	0.001401667	0.009268081	0.004618273	0.000653895	0.003374672	0.028735911	0.001714857	0.00100107	0.001912006	0.001929518	0.033659938	0.002629811	0.002212565	0.00095139	0.026716973	0.002885919	0.015476308	0.001338034	0.004174225
516.9	0.014108751	0.0044295	0.007251989	0.001470756	0.009645545	0.004849317	0.000695003	0.003632632	0.029558171	0.001822987	0.000883704	0.00192344	0.002061407	0.035266969	0.002832126	0.002424261	0.001072747	0.027407536	0.00297826	0.016073133	0.001466834	0.004530246
516.0	0.014568938	0.004710529	0.007604713	0.001441877	0.010008018	0.00509123	0.000731205	0.003808086	0.030379367	0.001815041	0.001000667	0.002021845	0.002226554	0.036746534	0.00310464	0.00263548	0.001098096	0.028278927	0.003146896	0.016817222	0.001593738	0.004967299
515.1	0.015049316	0.004910453	0.007973851	0.00148772	0.010390734	0.005359868	0.000762407	0.004095634	0.031234068	0.001848554	0.000957186	0.002061652	0.002382592	0.038133896	0.003384365	0.002908283	0.001141275	0.028948961	0.003328058	0.017427827	0.001777127	0.005394467
514.3	0.015477216	0.005160422	0.008304292	0.001459939	0.010834399	0.005596963	0.000780704	0.004294987	0.031986381	0.00192543	0.001091567	0.002230316	0.002583612	0.039352722	0.003641588	0.003124166	0.001217986	0.029749916	0.003447652	0.018151675	0.001882426	0.005845071
513.4	0.015928737	0.005356875	0.008627317	0.001513632	0.011256024	0.005812259	0.00077472	0.004537648	0.032769668	0.002015543	0.001003728	0.002189002	0.002802875	0.040439103	0.003981302	0.003515493	0.001262828	0.030241717	0.003657934	0.018776952	0.002059448	0.006348399
512.6	0.016250398	0.005580355	0.008899179	0.001567488	0.011530869	0.006060873	0.000820625	0.004735373	0.033291331	0.002087614	0.001160575	0.002352126	0.002937528	0.041127253	0.004192423	0.003705046	0.001420675	0.030968052	0.003741701	0.019381686	0.002180985	0.006746251
511.7	0.016671868	0.005897141	0.009298774	0.001608724	0.011958682	0.006398641	0.00088378	0.005078224	0.034119064	0.002149643	0.001123872	0.002406103	0.003241668	0.041869685	0.004661613	0.004076511	0.001469208	0.031595431	0.00390632	0.02003333	0.002437137	0.007309056
510.9	0.017222612	0.006248407	0.00981695	0.001614576	0.012492801	0.006799442	0.000884261	0.005399148	0.034943031	0.002250133	0.001272378	0.002588268	0.003633754	0.042655066	0.005181479	0.004552309	0.001614596	0.032590627	0.004180987	0.020974334	0.002669409	0.008126632
510.0	0.017761589	0.006538144	0.010234124	0.001668313	0.013007983	0.007118763	0.000946344	0.00578944	0.035872212	0.002386466	0.001169315	0.00268507	0.004080203	0.043268653	0.005760711	0.00511685	0.001763467	0.033262678	0.004440719	0.021797882	0.00296954	0.009009057
509.2	0.018262681	0.006933877	0.010705083	0.001697767	0.013533341	0.007568569	0.000951446	0.006053119	0.036658557	0.002486691	0.001329688	0.002960284	0.00455677	0.043481459	0.00634492	0.005689887	0.001920054	0.034040382	0.004731176	0.022702583	0.003343295	0.00987675
508.3	0.018737764	0.007250364	0.011154071	0.001730025	0.014066788	0.007887075	0.001003432	0.006468256	0.037354476	0.002669363	0.001306864	0.003058229	0.005106952	0.043604292	0.007044097	0.006325893	0.002093065	0.034693694	0.004989967	0.023515165	0.003686187	0.010771179
507.5	0.019225399	0.007604903	0.011602403	0.001724766	0.014509144	0.008295729	0.001043856	0.006817855	0.038001221	0.002815517	0.001392392	0.003353212	0.005703716	0.043421114	0.007742219	0.00695418	0.002286246	0.035324847	0.005322537	0.024402123	0.004056439	0.011798157
506.6	0.019672089	0.00794115	0.012061125	0.001813634	0.015060215	0.008736293	0.00102821	0.007176357	0.038716526	0.002986018	0.001398572	0.003491231	0.00642694	0.043187189	0.008524112	0.007729941	0.002495537	0.035946364	0.005592777	0.025194986	0.004555884	0.012837343
505.8	0.020196672	0.008401984	0.012515511	0.001806337	0.015578766	0.009186655	0.001131524	0.007570096	0.039313426	0.00319789	0.001517059	0.003708794	0.007233523	0.042658045	0.009462662	0.008507251	0.002752104	0.036646771	0.005982048	0.026060433	0.004999629	0.013919155
504.9	0.020627378	0.008815036	0.013043832	0.001844835	0.016125203	0.009626819	0.0011961	0.008008209	0.039981107	0.003454512	0.001577914	0.004004243	0.008163759	0.042132437	0.010493271	0.009391668	0.003052279	0.037193453	0.006317984	0.026894064	0.005569339	0.015176043
504.1	0.021118672	0.0092761	0.013511001	0.001906914	0.016677331	0.010100683	0.001270013	0.008403358	0.040579119	0.003719256	0.001663759	0.004378905	0.009196161	0.041406811	0.011631946	0.010373717	0.0033933	0.037823353	0.0067551	0.027809926	0.006211736	0.016486564
503.2	0.021564412	0.009666192	0.014031535	0.00198382	0.017232059	0.0105414	0.001348451	0.008879596	0.04108505	0.004049052	0.001625119	0.004725384	0.010358426	0.040730759	0.012738793	0.011393736	0.003771562	0.038329624	0.007157842	0.028649986	0.006837344	0.017795956
502.3	0.021999476	0.010171621	0.014561641	0.001983029	0.017801014	0.011058764	0.001410963	0.009326076	0.041666383	0.004420829	0.001799039	0.005131369	0.011691355	0.039816409	0.014078747	0.012515053	0.004188795	0.038869885	0.007651289	0.029577805	0.007680555	0.019227869
501.5	0.022445323	0.01065122	0.015099498	0.00206817	0.01837979	0.011576453	0.001484709	0.009848778	0.042179569	0.004863715	0.001797548	0.005631096	0.013126647	0.039026623	0.015447028	0.013720921	0.004666685	0.039360665	0.008165742	0.030367205	0.008560788	0.020673896
500.6	0.022907806	0.01113449	0.015657496	0.002109166	0.018931996	0.012129398	0.001577179	0.010338927	0.042704029	0.005353251	0.001906767	0.006209881	0.014703816	0.038144505	0.016960401	0.015032551	0.005221946	0.03989183	0.008708208	0.03133785	0.009471062	0.022234808
499.8	0.023316609	0.011701978	0.016222252	0.00219672	0.019529301	0.012637712	0.001739826	0.010927134	0.043157233	0.005975509	0.00197174	0.00682958	0.016480632	0.037376134	0.018673665	0.016361954	0.005879378	0.040280145	0.00925825	0.032159387	0.010575491	0.02381749
498.9	0.023743905	0.012233323	0.016751629	0.002240355	0.020153673	0.013235623	0.001822293	0.011402636	0.04358923	0.00663986	0.002146438	0.007517233	0.018342981	0.036559204	0.020284386	0.017718237	0.006549605	0.040734285	0.009926473	0.033016266	0.011688941	0.025433151
498.1	0.024148929	0.012815035	0.017341614	0.00239865	0.020738364	0.013819939	0.001979056	0.01202631	0.044046353	0.007498116	0.002259129	0.008325491	0.020323274	0.035924363	0.022071791	0.019286801	0.007325241	0.041241928	0.01062563	0.033849468	0.012897408	0.027073886
497.2	0.024552691	0.013390693	0.017919032	0.002431512	0.021370832	0.01446868	0.002150023	0.012579998	0.044430161	0.008401768	0.002445702	0.009015421	0.022575336	0.035333686	0.023953941	0.020845804	0.008238886	0.041575671	0.011311581	0.034694229	0.014241547	0.028762748
496.4	0.024900528	0.014004491	0.018571815	0.002609602	0.021978538	0.01510698	0.002376463	0.013282494	0.044803387	0.009458678	0.002605559	0.01014712	0.024764099	0.034977564	0.025997009	0.022409067	0.00920576	0.041966049	0.012128523	0.035533598	0.01572059	0.030475548
495.5	0.025312398	0.014671718	0.019185581	0.002649373	0.022622316	0.015807422	0.002609686	0.013898529	0.045197673	0.01067832	0.002810843	0.011153391	0.0271037	0.034683493	0.027963087	0.024137414	0.01026823	0.042374271	0.013020877	0.036453733	0.017203436	0.032253695
494.7	0.025669317	0.01537574	0.019821503	0.002793962	0.023257942	0.016529806	0.002923033	0.014616998	0.045544226	0.012131167	0.003101334	0.012314925	0.029611584	0.034582661	0.030180975	0.025918097	0.011482606	0.042681346	0.013957352	0.037215592	0.018990292	0.03396098
493.8	0.026020425	0.016049557	0.020436489	0.002922857	0.02385894	0.017252821	0.003177338	0.015307839	0.045866608	0.013712576	0.003328219	0.013495985	0.031968847	0.034578481	0.032252811	0.027606335	0.012848619	0.043086622	0.014955739	0.037994636	0.020750608	0.035661805
493.0	0.026349128	0.016800668	0.02110713	0.003133268	0.02450049	0.018026667	0.00359416	0.016036662	0.046157101	0.015560902	0.003763005	0.014962374	0.034384577	0.034815877	0.034324108	0.029394678	0.014334464	0.043416552	0.015947563	0.038751415	0.022670358	0.037369498
492.1	0.026686044	0.017456492	0.021730296	0.003295556	0.025146717	0.01878054	0.004066473	0.016792171	0.046443365	0.017566289	0.004120371	0.016387436	0.036880974	0.035178514	0.036505961	0.031166041	0.015920933	0.043628677	0.017152931	0.039652479	0.024636333	0.038965912
491.3	0.026986892	0.01831209	0.022409102	0.003605754	0.025752588	0.019586694	0.0045261	0.01758947	0.046713392	0.019766381	0.004628168	0.018002764	0.039144145	0.035708056	0.038572398	0.032933471	0.017624594	0.043914375	0.018322956	0.040259391	0.026737632	0.040507806
490.4	0.027275232	0.019079623	0.023060386	0.003862414	0.026402956	0.02043107	0.005215192	0.018364116	0.046950105	0.022175131	0.005235097	0.019677473	0.041321586	0.036407099	0.040563579	0.034619381	0.019479565	0.044181891	0.0196391	0.041005739	0.028858698	0.042007126
489.5	0.027537488	0.019907118	0.023746233	0.004177048	0.027055303	0.021285451	0.005967375	0.019267868	0.047189331	0.024740269	0.005919436	0.021409464	0.043334025	0.037192691	0.042554303	0.036280175	0.02142711	0.044366947	0.020985937	0.041590325	0.031100692	0.043371034
488.7	0.027794431	0.020718509	0.024371917	0.004500032	0.027636284	0.022135685	0.006821705	0.020074669	0.047395125	0.027419432	0.006705412	0.023219134	0.045146621	0.038098681	0.044325959	0.037876874	0.023437043	0.044602279	0.022382824	0.042298767	0.033253759	0.044596008
487.8	0.028000918	0.021631426	0.025027208	0.004894364	0.028246383	0.022996775	0.007896065	0.020987617	0.047621638	0.030237901	0.007621965	0.02518493	0.046796935	0.039093793	0.046025126	0.039293502	0.025485832	0.044871617	0.023829087	0.042833176	0.035505548	0.045707054
487.0	0.028222517	0.022436939	0.02569628	0.005459779	0.028841844	0.023837868	0.009057269	0.02186192	0.047761315	0.033176881	0.008704578	0.027123201	0.048152723	0.040240285	0.047473891	0.040684269	0.027754595	0.044994418	0.025344693	0.04345327	0.037707305	0.046812027
486.1	0.028460426	0.023325224	0.026314204	0.005945144	0.029450936	0.024803635	0.010516566	0.022764018	0.047941693	0.03603609	0.009993233	0.029160706	0.049300724	0.041286006	0.048835883	0.041938778	0.030024954	0.045200138	0.027001322	0.043895929	0.039926696	0.047577696
485.3	0.02860984	0.024221513	0.026989771	0.006626116	0.029923849	0.025653383	0.012155786	0.023594694	0.048077632	0.038921975	0.011370971	0.031209095	0.050132021	0.042427202	0.049918443	0.043037646	0.032187023	0.045326863	0.028651169	0.04453162	0.042034876	0.048392941
484.4	0.028757748	0.025097236	0.027495214	0.007345707	0.030529737	0.026564855	0.014052078	0.024601577	0.048230573	0.041698963	0.012980678	0.033157256	0.050832409	0.043535845	0.050908543	0.044029551	0.034524399	0.045443349	0.030351999	0.044850528	0.044142963	0.04897031
483.6	0.028949968	0.026028738	0.02820191	0.008247645	0.031044575	0.027380437	0.016189068	0.025413317	0.048413875	0.044366108	0.014817434	0.035223903	0.051246531	0.044625934	0.051576944	0.044914898	0.036769125	0.045543017	0.032092706	0.045414985	0.046081537	0.049491642
482.7	0.029050007	0.026856477	0.028775503	0.009265239	0.031492961	0.028242638	0.018521425	0.026291878	0.048471741	0.04676582	0.016856779	0.037078183	0.051364838	0.045630052	0.052104914	0.045560299	0.038919341	0.04570745	0.033833883	0.045745901	0.047802935	0.049774837
481.9	0.029182598	0.027679056	0.029328221	0.010385155	0.03201284	0.029050438	0.021117741	0.027142261	0.04856407	0.048789042	0.018977365	0.038872362	0.051360441	0.046599156	0.052444139	0.046070814	0.040952756	0.045774209	0.035558842	0.046127225	0.049431209	0.050054316
481.0	0.029247311	0.028352186	0.029708565	0.011449075	0.032368067	0.029534989	0.023260316	0.027764419	0.04862188	0.050205928	0.020523051	0.040328411	0.05120367	0.047263406	0.052604022	0.046365685	0.042365652	0.045816397	0.0368511	0.046393689	0.050561032	0.050083137
480.2	0.029337366	0.029016212	0.030193438	0.012741126	0.032712969	0.030305114	0.025831772	0.028526744	0.048677751	0.051611943	0.023038637	0.041647823	0.050923309	0.047881767	0.052589905	0.046582611	0.044063649	0.045957008	0.038307044	0.046691644	0.051646555	0.050184841
479.3	0.029449484	0.029865623	0.030752067	0.014567497	0.033195363	0.031126065	0.029332259	0.029411177	0.048731339	0.05294547	0.026221612	0.043250723	0.050422323	0.048483724	0.052481526	0.046753485	0.045893991	0.04597506	0.03997787	0.046936457	0.052798622	0.050015815
478.5	0.029464233	0.030721254	0.031333325	0.016944839	0.033593023	0.031936684	0.033451517	0.030274492	0.048745874	0.053839122	0.029499951	0.044821179	0.049775606	0.04908138	0.052045201	0.04666577	0.047711223	0.046008714	0.041795361	0.047313591	0.053713087	0.049890848
477.6	0.029521998	0.031442674	0.031753801	0.019337502	0.033949702	0.032535885	0.037104993	0.030963509	0.048757815	0.05428973	0.032457722	0.045846444	0.049015216	0.049387019	0.051651845	0.046546118	0.048965883	0.046057606	0.043268911	0.047559136	0.054292753	0.049655148
476.7	0.02955307	0.032003765	0.032132289	0.021821261	0.034285903	0.032987789	0.040582403	0.031539764	0.048780622	0.054221651	0.035287276	0.046612539	0.048326203	0.049435918	0.051081343	0.046305825	0.049906816	0.046012969	0.044635755	0.047736427	0.054555846	0.04940133
475.9	0.029556655	0.032540972	0.032453397	0.024491168	0.034581634	0.033489495	0.043949707	0.03206609	0.048740444	0.05388856	0.038012171	0.047231659	0.047624051	0.04923644	0.050501057	0.045898385	0.050581358	0.046007023	0.045618787	0.04789478	0.05456258	0.049072816
475.0	0.029585936	0.03299101	0.03280743	0.027309516	0.034794498	0.033828032	0.04703309	0.032480771	0.048655187	0.053188167	0.040362132	0.047422549	0.046946573	0.04901495	0.049941345	0.045576895	0.050899749	0.046007358	0.046636559	0.04808847	0.054336195	0.048808765
474.2	0.029597376	0.033362388	0.033037923	0.030324092	0.035046544	0.034119314	0.049830189	0.032842377	0.048601194	0.052301601	0.042540698	0.04747111	0.046349016	0.048486431	0.049421388	0.045099496	0.05097877	0.045911282	0.047299942	0.048150817	0.053869198	0.048526287
473.3	0.02956568	0.033651619	0.033243805	0.033411704	0.035209858	0.034321243	0.05215861	0.033080936	0.048518995	0.051242834	0.044184779	0.047111267	0.04582646	0.047887492	0.048950676	0.044685641	0.050810242	0.045827655	0.047809964	0.048283669	0.053257011	0.048335883
472.5	0.029525782	0.033825338	0.033464864	0.036414705	0.035390272	0.034452545	0.053863713	0.033310975	0.048419125	0.050108808	0.045473438	0.046870432	0.045420418	0.047056804	0.04851534	0.044191674	0.050348174	0.0457645	0.0480187	0.048421161	0.052446893	0.048136555
471.6	0.029506485	0.033901272	0.033625337	0.039385149	0.035567006	0.034448087	0.054970771	0.033387293	0.048226707	0.048777497	0.046177069	0.046207252	0.045145926	0.046170588	0.048152944	0.043848395	0.049638771	0.04565656	0.048094422	0.04849396	0.051505573	0.048070964
470.8	0.029504768	0.034010192	0.033718547	0.042233002	0.035666813	0.034452667	0.055493662	0.033425904	0.048057274	0.04767179	0.04632832	0.045462458	0.044955544	0.045137673	0.04795628	0.043517526	0.048854018	0.045474813	0.047978806	0.048541145	0.050548569	0.04797633
469.9	0.029458829	0.033952822	0.03382429	0.044692269	0.035770235	0.03442256	0.055281571	0.033366896	0.047898044	0.046369771	0.04591206	0.044655637	0.044982912	0.044070483	0.047833634	0.04322703	0.047783342	0.045314258	0.047608127	0.048643674	0.049549543	0.048073187
469.1	0.029419419	0.033877165	0.033885009	0.046819356	0.035825723	0.03429305	0.054447847	0.033264123	0.047748506	0.045303947	0.045026234	0.043661442	0.045081705	0.042949605	0.047841452	0.04306283	0.046676633	0.045142356	0.047119178	0.048684995	0.048551416	0.048139983
468.2	0.02940352	0.033787657	0.033986502	0.048482623	0.035872492	0.034151065	0.053022608	0.03318831	0.047502226	0.044292272	0.043724734	0.042761888	0.045395759	0.041746326	0.048062063	0.043011177	0.045550196	0.044969635	0.046606202	0.048798997	0.047662999	0.048389137
467.4	0.029347319	0.033652806	0.034042533	0.049580708	0.035953759	0.034067601	0.051163658	0.032983384	0.047228453	0.043531724	0.041925637	0.041865997	0.045859964	0.040630065	0.048325427	0.043095745	0.044416997	0.044781307	0.045915162	0.048807412	0.04683747	0.048736994
466.5	0.029302942	0.033480865	0.034029952	0.050161147	0.035996453	0.033875459	0.048860335	0.032791547	0.046986876	0.042859894	0.039927748	0.041056733	0.046410349	0.039485828	0.048707914	0.043207998	0.043352021	0.044509892	0.045124546	0.048833349	0.046155405	0.049142084
465.7	0.029294637	0.033367372	0.034098154	0.050126205	0.036039604	0.033763725	0.046482616	0.032628779	0.046710109	0.04246225	0.037784774	0.04030527	0.047110078	0.038392963	0.049199888	0.043530259	0.042438414	0.044282947	0.044437182	0.048857619	0.045658591	0.04962718
464.8	0.029257654	0.033122447	0.034201821	0.049463308	0.036023772	0.033614738	0.043893211	0.03249655	0.04641159	0.042143855	0.035677507	0.039823486	0.047899425	0.037473434	0.04984294	0.043904834	0.041600377	0.04403293	0.0437796	0.048952928	0.045367878	0.050266804
463.9	0.029188572	0.033072203	0.034205389	0.048229004	0.036137821	0.033548234	0.041358687	0.032338307	0.046142382	0.042164233	0.033578561	0.039296815	0.048858087	0.036524518	0.050545819	0.044398729	0.040966777	0.0437777	0.043133757	0.048969145	0.045284565	0.050793249
463.1	0.029170307	0.032940574	0.034291454	0.046678708	0.036147008	0.033539251	0.038987732	0.032253842	0.045766173	0.042311028	0.031507422	0.039149398	0.049798581	0.03575306	0.051339545	0.045018468	0.04053696	0.043471464	0.04267487	0.048984707	0.045364068	0.051572188
462.2	0.029114531	0.032956357	0.034299035	0.044638316	0.036225124	0.033605167	0.03692929	0.032219972	0.045459174	0.042757082	0.029721816	0.038989638	0.050855491	0.035121501	0.052366117	0.045696296	0.04035751	0.043205378	0.04228069	0.049010408	0.045782711	0.052307943
461.4	0.029063185	0.032915849	0.034439534	0.042384293	0.036289873	0.033598549	0.035055971	0.032239211	0.045075024	0.043306936	0.02822695	0.039233043	0.051929181	0.034505361	0.053200294	0.046418777	0.040400073	0.042813848	0.042103313	0.048971909	0.046389413	0.053000478
460.5	0.029007286	0.033009405	0.034535096	0.039987691	0.036324789	0.033742356	0.033686455	0.032313754	0.044658724	0.044112103	0.02706754	0.039597762	0.052913941	0.034123867	0.054102806	0.047246997	0.040686012	0.042494299	0.042148525	0.049043177	0.047109497	0.053694768
459.7	0.028897375	0.033081856	0.034655965	0.037683288	0.036434891	0.033930549	0.032662427	0.032386139	0.044290671	0.045018222	0.026322302	0.040084443	0.0540003	0.033844465	0.055121797	0.047998262	0.041194514	0.042146154	0.042228851	0.048935472	0.048034468	0.05442691
458.8	0.028826561	0.033301973	0.034748334	0.035363286	0.036484394	0.034173781	0.032155946	0.032583913	0.043880281	0.046133206	0.025936258	0.040899859	0.054932726	0.033615758	0.05599397	0.04879118	0.041957527	0.041773655	0.042595538	0.048914032	0.049115611	0.055013699
458.0	0.028712693	0.033513494	0.034896774	0.033478092	0.036596775	0.034431043	0.031949986	0.032873018	0.043427783	0.047294205	0.025840131	0.041740309	0.055828629	0.033551123	0.056838608	0.049591881	0.042808581	0.041344516	0.043047308	0.048830693	0.050281154	0.05561094
457.1	0.028633883	0.033749072	0.035042899	0.031796475	0.036644826	0.034693271	0.03216794	0.033086645	0.043005774	0.04865873	0.026111291	0.042825925	0.056594515	0.033480774	0.057652769	0.050356609	0.043956396	0.040938703	0.043767077	0.048807526	0.05146747	0.056028764
456.3	0.028456544	0.034030301	0.035188263	0.03035584	0.036721107	0.035013384	0.032728388	0.03340771	0.04254452	0.049894337	0.026621696	0.043881435	0.057298116	0.033585816	0.058367852	0.051001131	0.045082607	0.040507897	0.04448485	0.048654454	0.052730548	0.056431049
455.4	0.028332994	0.034348589	0.035303677	0.029464436	0.03673737	0.035349209	0.033635277	0.0337226	0.042077249	0.05130033	0.027577791	0.045030716	0.057875317	0.033641211	0.058932646	0.051578684	0.046325948	0.040124328	0.045334807	0.048530253	0.053990651	0.056676115
454.6	0.028152055	0.034681388	0.035481999	0.028769221	0.036766608	0.035718752	0.034708455	0.034099435	0.041561055	0.052588244	0.028685845	0.046294191	0.058260677	0.033731958	0.059334211	0.052043503	0.047637421	0.039681024	0.046309339	0.04837916	0.055122392	0.05681234
453.7	0.028003407	0.03504114	0.035599128	0.02856397	0.036765867	0.03597616	0.036144723	0.034446896	0.041128448	0.053913283	0.030085936	0.047380873	0.058468333	0.033887445	0.05964332	0.052409226	0.048937602	0.039291845	0.047283322	0.048191618	0.056334357	0.056892015
452.9	0.027791078	0.035363277	0.035643402	0.02865541	0.036790717	0.036319373	0.037734428	0.034793553	0.040606379	0.055085493	0.031575462	0.048524851	0.05853653	0.033980734	0.059775687	0.05265626	0.05021074	0.038716051	0.048363867	0.047947564	0.057341165	0.05685982
452.0	0.027611	0.035678319	0.035779554	0.02912168	0.036718338	0.036518049	0.039443977	0.03508362	0.040067568	0.056274124	0.033256621	0.049634961	0.058408159	0.034040749	0.059831842	0.052798815	0.051381153	0.03829457	0.049449958	0.047731316	0.058237523	0.056592582
451.1	0.027402078	0.035952386	0.035839324	0.029959248	0.036649349	0.036863976	0.041157164	0.035397442	0.039558418	0.057176477	0.034986325	0.050460026	0.05816279	0.034040738	0.059726751	0.052803597	0.05257508	0.037827411	0.05043838	0.047376177	0.058943181	0.056346557
450.3	0.027209541	0.036193563	0.035833908	0.030986031	0.036595588	0.036936316	0.042948653	0.035648518	0.039042817	0.058088244	0.036654857	0.051288234	0.057743976	0.034021597	0.059402001	0.052616301	0.053571333	0.037330116	0.051347572	0.04708622	0.059533407	0.055808434
449.4	0.026944553	0.03633457	0.035883837	0.031950575	0.036465153	0.037142968	0.044461146	0.035831832	0.038557589	0.058574551	0.038132886	0.051987571	0.05716135	0.033939699	0.059050222	0.052400604	0.054265779	0.037059443	0.052214566	0.046813023	0.059888575	0.055399677
448.6	0.026805488	0.036468362	0.035844164	0.033177151	0.036370574	0.037168269	0.045696208	0.035935125	0.038199192	0.059061339	0.039480683	0.05248275	0.0567343	0.033800144	0.058744602	0.05209782	0.05488026	0.036562472	0.052727644	0.046512805	0.060054527	0.054919153
447.7	0.02654268	0.036612562	0.035784946	0.034845264	0.036154951	0.037300276	0.047494553	0.036098716	0.037653786	0.05937207	0.041223171	0.052967131	0.055857236	0.033606533	0.058102321	0.051642034	0.055374528	0.036030499	0.053433148	0.04616306	0.060150749	0.054267653
446.9	0.026178816	0.036707216	0.035663787	0.037063385	0.035914349	0.037158431	0.049472906	0.036121806	0.037038629	0.059547277	0.043038632	0.053272465	0.054761725	0.033203555	0.057083244	0.050916115	0.055878288	0.035413163	0.054057597	0.045618282	0.059953652	0.053310778
446.0	0.02584283	0.036662727	0.035501757	0.039160906	0.035671204	0.037201151	0.050912728	0.036158538	0.036425114	0.059367251	0.044510664	0.053335607	0.053672249	0.032737636	0.056110396	0.050076792	0.056078113	0.034957	0.054457138	0.045142565	0.059576726	0.05245198
445.2	0.02554618	0.036631275	0.035300513	0.0412132	0.035375164	0.03689795	0.052282011	0.036021867	0.035822604	0.058953023	0.045518286	0.053234391	0.052561194	0.032147245	0.055115824	0.049244403	0.05602261	0.034361266	0.054571524	0.044633452	0.058917011	0.051460799
444.3	0.025270686	0.036371583	0.035095957	0.043065762	0.035099286	0.036740846	0.053354595	0.035821482	0.035276467	0.058229027	0.046432519	0.052967409	0.051449205	0.0315475	0.05411881	0.048381024	0.055671141	0.033905797	0.054630026	0.044128716	0.05814387	0.050620588
443.5	0.02495502	0.036216498	0.034850251	0.044959566	0.034833509	0.036364823	0.054300492	0.035548036	0.034715269	0.057322823	0.046976009	0.052508465	0.050360504	0.030834767	0.053096416	0.047467381	0.055253339	0.033321151	0.054364003	0.043690308	0.057255664	0.049647552
442.6	0.024614123	0.035916477	0.034542897	0.046720571	0.034483459	0.036133146	0.055007246	0.035300749	0.034210793	0.056333508	0.047331601	0.051792401	0.049303017	0.030157541	0.052066154	0.04647955	0.054583941	0.032845867	0.054026828	0.04311593	0.056198185	0.048868651
441.8	0.024275045	0.035585298	0.034243655	0.04822676	0.034133251	0.035615486	0.055479265	0.034933415	0.033626112	0.055124036	0.047377734	0.051095018	0.048241667	0.029342386	0.05094893	0.045514101	0.053679162	0.032285132	0.053518301	0.042639154	0.054999236	0.047956093
440.9	0.023956394	0.035190433	0.033939153	0.0495394	0.033798705	0.035296115	0.055733103	0.034512655	0.033104026	0.053639781	0.047195578	0.050173167	0.047353154	0.028480806	0.049954727	0.044598659	0.052681379	0.031775538	0.052935999	0.042084626	0.053762212	0.0471592
440.1	0.023647505	0.03478567	0.033531392	0.05072045	0.033396777	0.034710963	0.055663623	0.03404573	0.032546855	0.052341434	0.046728048	0.049135228	0.04643252	0.027623408	0.049050047	0.043685104	0.051611517	0.031232238	0.052188673	0.041483631	0.052442831	0.046341219
439.2	0.023310901	0.034325972	0.033209744	0.051377724	0.033012081	0.034318936	0.055265744	0.033588048	0.03198727	0.05080435	0.046021553	0.04798026	0.045577535	0.026836058	0.048177736	0.042829464	0.050277816	0.030806215	0.051323219	0.040981642	0.051055434	0.045691726
438.3	0.022987185	0.033829623	0.032784978	0.051911122	0.032642554	0.033680759	0.05462798	0.033063783	0.031453275	0.049366565	0.045029314	0.046829754	0.044882898	0.025937401	0.047370574	0.041995172	0.048962971	0.03018286	0.050394149	0.040375119	0.049814438	0.04498123
437.5	0.022613629	0.033249732	0.032393184	0.052020533	0.032271927	0.03327387	0.053506793	0.032589335	0.030803024	0.047951742	0.043798514	0.045585139	0.044273244	0.025145013	0.046629411	0.041192655	0.047612961	0.029699685	0.049351679	0.039859508	0.048364341	0.044432155
436.6	0.022343723	0.032758051	0.032019125	0.051863434	0.031856979	0.032720114	0.052203012	0.031985523	0.030321006	0.046726571	0.042381163	0.044456898	0.043676903	0.024324559	0.046066344	0.040615902	0.046219205	0.029223345	0.048412201	0.039308991	0.047217125	0.043837597
435.8	0.022001045	0.032181025	0.031597466	0.051323362	0.031484565	0.032257016	0.050549435	0.031516208	0.029718034	0.045489605	0.040712501	0.043200936	0.043291021	0.02356312	0.045521	0.039961123	0.044919296	0.028659252	0.047423271	0.038700575	0.046005738	0.043381952
434.9	0.021724497	0.03170779	0.031266428	0.050463848	0.031091039	0.031719371	0.048662262	0.030955024	0.029127461	0.044494817	0.039047916	0.042298848	0.042911584	0.022900927	0.045028922	0.039443837	0.043583856	0.028131557	0.046437478	0.038253782	0.044904703	0.043023899
434.1	0.021404168	0.031199413	0.030852779	0.049363136	0.030671543	0.031275411	0.046586926	0.030488427	0.028611728	0.043552027	0.037339062	0.041203547	0.042603822	0.022235898	0.044665405	0.039031078	0.042446209	0.02765105	0.045554601	0.03768659	0.044039149	0.042580173
433.2	0.021073831	0.030762039	0.030496528	0.047851658	0.030285421	0.030819951	0.044506918	0.030025232	0.028085477	0.042840744	0.03566784	0.040364578	0.042335856	0.021675082	0.044384333	0.038576683	0.041364934	0.027096663	0.044669935	0.037152199	0.043286334	0.042299315
432.4	0.020745633	0.03035065	0.030159226	0.04626931	0.029856421	0.030493762	0.04236955	0.029531776	0.027473035	0.042173143	0.034092956	0.039590695	0.042110569	0.021090682	0.044123837	0.038263333	0.040455945	0.026662368	0.043923834	0.036676133	0.042585625	0.041948664
431.5	0.020479478	0.029893873	0.029803331	0.044374758	0.029449909	0.030045664	0.040313002	0.029039777	0.026921443	0.041705264	0.032590084	0.039073685	0.041903455	0.020679682	0.043812198	0.038006981	0.039679977	0.026057696	0.04320414	0.036194096	0.042147192	0.041679499
430.7	0.020166541	0.029466661	0.029433983	0.042351155	0.029081306	0.029636569	0.038420829	0.028690759	0.026369841	0.041288796	0.031269445	0.038556414	0.041751432	0.020239971	0.043606329	0.037759105	0.039028283	0.025558718	0.042577309	0.035613769	0.041712512	0.041424721
429.8	0.019876787	0.029127905	0.029058673	0.040310794	0.028636683	0.029262027	0.036803651	0.028283338	0.025825346	0.041048408	0.030082755	0.038094913	0.04145842	0.019883594	0.04335357	0.037589378	0.038529371	0.025002914	0.042121552	0.0350507	0.041544422	0.041095313
429.0	0.019576349	0.028719882	0.028691793	0.038400851	0.028242864	0.02895695	0.035463226	0.027885224	0.025191177	0.040923272	0.029376859	0.037744168	0.041264752	0.019544552	0.043166871	0.037335531	0.038244942	0.024560613	0.041693884	0.034438514	0.041319172	0.040847376
428.1	0.019242242	0.028460012	0.028405776	0.036647445	0.027875156	0.028566324	0.034477453	0.027606842	0.02466482	0.040915283	0.028673889	0.037728682	0.040961097	0.019329037	0.042871238	0.037132166	0.038076568	0.02395469	0.041320628	0.033966711	0.041270749	0.040534197
427.3	0.01896192	0.028093637	0.028073097	0.034958196	0.027485065	0.028314739	0.033752832	0.027283162	0.02411105	0.040837613	0.02847603	0.037737922	0.040649681	0.018955198	0.042585858	0.036840207	0.037943809	0.023513176	0.041141338	0.033527222	0.041172298	0.040081158
426.4	0.018645769	0.027786261	0.027799248	0.033610667	0.027029053	0.027969682	0.033364438	0.026937449	0.023551359	0.040948241	0.028260974	0.037711882	0.040277394	0.018712302	0.042150574	0.036560424	0.03798968	0.022908901	0.040842772	0.032980708	0.041130975	0.039626518
425.5	0.018333918	0.027506105	0.027446668	0.032581371	0.026671994	0.027706869	0.03329446	0.026686387	0.022993269	0.040907945	0.02837868	0.037898714	0.039850285	0.018419043	0.041841591	0.036241224	0.038064606	0.022488655	0.040656002	0.032424858	0.04110851	0.039100921
424.7	0.018046449	0.027238845	0.027155877	0.031788373	0.026250438	0.027394074	0.033407252	0.026334917	0.022440879	0.040930814	0.028596256	0.037967778	0.039310088	0.01817406	0.041325962	0.035884405	0.038126449	0.021928558	0.040518905	0.031945084	0.04103391	0.03860196
423.8	0.017760198	0.026893389	0.026832909	0.031327385	0.025875769	0.027096862	0.033668168	0.02609638	0.021978845	0.04091563	0.028992718	0.037967355	0.038779662	0.017809561	0.040781776	0.035427295	0.038195345	0.021494018	0.040457701	0.031388415	0.040921672	0.037921493
423.0	0.017421315	0.026594892	0.026470268	0.031011749	0.025488579	0.02670246	0.034129776	0.025747464	0.021390106	0.040770791	0.029325469	0.037968498	0.038086798	0.017559742	0.040134888	0.034947911	0.038195689	0.020884657	0.040200923	0.030833572	0.040701617	0.037256039
422.1	0.017133928	0.026262224	0.026154163	0.030990021	0.025111679	0.026336406	0.034572907	0.025499681	0.020869559	0.040505375	0.029837133	0.037969102	0.037419381	0.017253792	0.039429292	0.034380754	0.038131665	0.020456573	0.040160024	0.030281934	0.040361875	0.036505161
421.3	0.0167851	0.025998468	0.025802724	0.031151398	0.024731815	0.026010495	0.035140926	0.025080507	0.020347843	0.040270345	0.030286876	0.037707026	0.036572384	0.016894323	0.038755864	0.033744016	0.038054807	0.019941243	0.039943153	0.02967197	0.040029257	0.035768734
420.4	0.016449346	0.025614372	0.025455893	0.031509921	0.024279066	0.025680081	0.035605929	0.024841746	0.019857696	0.039880142	0.030803484	0.037675276	0.035720038	0.016483687	0.037817623	0.033039892	0.037827006	0.019502922	0.039737005	0.029137411	0.03951178	0.03495628
419.6	0.01619493	0.025300193	0.025130234	0.03197784	0.023866585	0.025306482	0.036051584	0.024427496	0.019308372	0.039379678	0.031125707	0.037374767	0.034874686	0.0161162	0.036996093	0.032366525	0.03757206	0.019002052	0.039506329	0.02865199	0.038883419	0.034167322
418.7	0.015862184	0.024948712	0.024665239	0.032389398	0.023456667	0.024927856	0.03644416	0.024060387	0.018854543	0.038763081	0.031417816	0.036900561	0.033974452	0.015660081	0.036114412	0.031616247	0.037144318	0.01857002	0.039178944	0.027956631	0.038225054	0.033313269
417.9	0.015533104	0.024621068	0.024321396	0.03288454	0.023033867	0.024501746	0.036741872	0.023719498	0.018415741	0.038081487	0.031502981	0.036275053	0.033044137	0.015256951	0.035326713	0.030764436	0.036618978	0.018066767	0.03874458	0.027442387	0.037540495	0.032501505
417.0	0.015313015	0.024287001	0.024035373	0.03325233	0.022770357	0.024258841	0.036753024	0.023475991	0.01804706	0.037639768	0.031565212	0.035941457	0.032433587	0.014907404	0.034678799	0.030168173	0.036238644	0.017888818	0.038417655	0.027092725	0.036854307	0.031823854
416.2	0.015068795	0.023904532	0.023667567	0.033634304	0.022373726	0.023863101	0.036746991	0.023072137	0.0176146	0.036765759	0.031417722	0.035190396	0.031605766	0.014578217	0.033787248	0.029454484	0.035471794	0.017386939	0.037978647	0.026557911	0.036065539	0.031151205
415.3	0.01469372	0.023436404	0.023121533	0.034214268	0.021835355	0.023365721	0.036527501	0.022619537	0.017112936	0.035804238	0.031084576	0.034440977	0.030531893	0.013995093	0.032709249	0.0285034	0.034670317	0.016961146	0.037379628	0.025838351	0.034883977	0.030180123
414.5	0.014276866	0.023001942	0.022611088	0.034468324	0.021329814	0.022777318	0.036142687	0.022019865	0.016595173	0.03460629	0.030525256	0.033436728	0.029493153	0.013484631	0.031692397	0.027455758	0.033604661	0.016398099	0.036569794	0.025225101	0.033766609	0.029256414
413.6	0.01398115	0.022402555	0.022190505	0.034602389	0.020920881	0.022300252	0.035430619	0.021527762	0.016101802	0.033461831	0.029900384	0.03264887	0.028591893	0.012896847	0.030641929	0.026629604	0.032529674	0.015969554	0.035872694	0.024631825	0.03254106	0.028390453
412.7	0.013676567	0.022003095	0.021711974	0.034524125	0.020342601	0.021786683	0.034718532	0.021023724	0.015603872	0.032309998	0.0291376	0.031556102	0.027707091	0.012415805	0.029834786	0.025770491	0.031459328	0.015510808	0.035042813	0.023968257	0.031535644	0.027630523
411.9	0.013380048	0.021450232	0.021225064	0.034292936	0.019919055	0.021225257	0.033773717	0.020547922	0.015167084	0.03126214	0.028290006	0.030692253	0.026974864	0.011997837	0.028879255	0.024983364	0.030402517	0.015163732	0.03421929	0.023431219	0.030417308	0.026952634
411.0	0.013067858	0.020994108	0.020796909	0.033918459	0.01948419	0.020758847	0.032768184	0.020011402	0.01475743	0.030224924	0.027240181	0.029684572	0.026273621	0.011496423	0.02816587	0.024279138	0.029411683	0.014716901	0.033450423	0.022897937	0.029324735	0.026215816
410.2	0.012785952	0.020480328	0.02034391	0.033308619	0.019076718	0.020262198	0.03169457	0.019529865	0.014421044	0.029139995	0.026324747	0.028835043	0.025603986	0.011086762	0.027499817	0.02356775	0.028298963	0.014392545	0.032598501	0.022365627	0.028373139	0.02557604
409.3	0.012492629	0.01995195	0.019859305	0.032484166	0.018599135	0.019801962	0.030465915	0.019016063	0.01398985	0.028180021	0.02515811	0.027761898	0.024929096	0.010715866	0.026755506	0.02293609	0.027317058	0.014061273	0.031721534	0.021801329	0.027406965	0.02502987
408.5	0.012207963	0.019500955	0.019387987	0.031607056	0.018128658	0.019228708	0.029274216	0.0185133	0.013596231	0.02728696	0.02415883	0.027095509	0.024348545	0.01035688	0.026166253	0.022341327	0.026325332	0.013616137	0.030960894	0.02122208	0.02656675	0.0244278
407.6	0.011936329	0.018906318	0.018974566	0.030610051	0.017704993	0.018775318	0.027965081	0.018015205	0.013241632	0.02645021	0.023045159	0.026269348	0.023825806	0.009996281	0.025522383	0.021784333	0.025484865	0.013282485	0.030038224	0.020836352	0.02580623	0.023922661
406.8	0.01163315	0.018488533	0.018563007	0.029556789	0.017266038	0.018285608	0.026735316	0.017559716	0.012836213	0.025695054	0.0221023	0.025681147	0.023310871	0.009645782	0.025023045	0.021257164	0.024584529	0.013005345	0.02931595	0.020289001	0.02500912	0.023388688
405.9	0.011343051	0.018059289	0.018203523	0.028372001	0.016803778	0.017865354	0.025562279	0.016994147	0.012522641	0.02503026	0.02112243	0.024914179	0.0227491	0.009395313	0.024538023	0.020766399	0.023871015	0.012622012	0.028577608	0.019895271	0.024387091	0.022912287
405.1	0.011076928	0.017549953	0.017731837	0.027244324	0.016392077	0.017331089	0.024290933	0.016613908	0.012125525	0.02439662	0.020252694	0.024454727	0.022292256	0.009036898	0.023915568	0.020295409	0.023189286	0.012270001	0.027887051	0.019418475	0.023748938	0.022417095
404.2	0.010862729	0.017180818	0.017331022	0.025973144	0.015991071	0.017029299	0.023228153	0.016114273	0.01181464	0.023829392	0.019509656	0.023828587	0.02183224	0.008801806	0.023467787	0.019875019	0.022508467	0.011976737	0.027311996	0.018949622	0.023232269	0.021933042
403.4	0.010602372	0.016730676	0.016930937	0.024879674	0.015598575	0.016516783	0.022220718	0.015707607	0.011501166	0.02339429	0.01880623	0.023459948	0.021369089	0.008573627	0.022985195	0.01945684	0.022004095	0.0116815	0.026691548	0.01852378	0.022737161	0.021518088
402.5	0.010398417	0.016347932	0.016581802	0.023740242	0.015250924	0.016192214	0.02142545	0.015281102	0.011188958	0.022955548	0.018289759	0.023048405	0.020920333	0.008309151	0.022531716	0.019059357	0.021567525	0.011332918	0.026236794	0.018135549	0.022407956	0.021022269
401.7	0.010098452	0.015919676	0.016166453	0.022749269	0.014849141	0.015775053	0.020763505	0.014934992	0.010843213	0.02250852	0.01783971	0.022738811	0.020458918	0.008166936	0.022040174	0.018593622	0.021062575	0.011138234	0.025705348	0.017661543	0.021877794	0.020600547
400.8	0.009879642	0.015568238	0.015793317	0.021953451	0.014424172	0.015450614	0.020173968	0.014525242	0.01056903	0.022187812	0.017523298	0.022318011	0.019956723	0.007885399	0.021503984	0.018241524	0.020780902	0.010854892	0.025185175	0.017238441	0.021580416	0.020114465
399.9	0.00965261	0.0151673	0.015425842	0.021192054	0.014108647	0.014988036	0.019725041	0.014158139	0.010246943	0.021809651	0.017148244	0.022027823	0.01945248	0.007630683	0.020997884	0.017801741	0.020405016	0.010542166	0.024802043	0.016752901	0.021090645	0.019571296
399.1	0.009427664	0.014870537	0.015077886	0.02050733	0.013761211	0.014646638	0.019456281	0.013802091	0.009986366	0.021388258	0.016932514	0.021694155	0.018939716	0.007468927	0.020577221	0.017407502	0.020057005	0.010238463	0.024329399	0.016510776	0.020762674	0.019128362
398.2	0.009146121	0.014482915	0.014714492	0.020060743	0.01334626	0.014296775	0.019165492	0.013447073	0.009745338	0.021000611	0.016787055	0.021494352	0.018421213	0.007213495	0.019975434	0.016855647	0.019723579	0.009966762	0.023847306	0.016108852	0.020275859	0.018541102
397.4	0.008975084	0.014117253	0.014365994	0.019532246	0.012942516	0.013923214	0.019049039	0.01311031	0.009463521	0.020536648	0.01660966	0.021050755	0.017823267	0.007059589	0.01950328	0.016445863	0.019370004	0.009737085	0.023490306	0.015713851	0.019894064	0.018054559
396.5	0.008704166	0.013789016	0.013991654	0.019347861	0.012684755	0.013589746	0.018866441	0.012841519	0.009192456	0.020130744	0.016506617	0.020802589	0.017312778	0.006839531	0.018826165	0.015882736	0.019018632	0.009438873	0.02301212	0.01534206	0.019352927	0.017504573
395.7	0.008492303	0.013497893	0.013713163	0.019031778	0.012341399	0.01330449	0.018800825	0.012350381	0.008932924	0.019692131	0.016412052	0.020417805	0.016679186	0.006657793	0.018262252	0.015364666	0.018680815	0.009231061	0.022585077	0.015068945	0.018911217	0.016871534
394.8	0.008254351	0.013162157	0.013310843	0.018903701	0.012006362	0.012917511	0.018618721	0.012081267	0.008610327	0.019166194	0.016278751	0.020141241	0.01619136	0.006387867	0.017806007	0.014844404	0.018215793	0.009006315	0.022231146	0.014692534	0.018261305	0.016430332
394.0	0.008117019	0.012798889	0.012934137	0.018759531	0.011634392	0.012547773	0.018414856	0.011721192	0.008448886	0.018641518	0.016092579	0.019483252	0.015509406	0.006166192	0.017001325	0.014426508	0.017729823	0.008782998	0.021850279	0.014249796	0.017761335	0.015866082
393.1	0.007898861	0.012417659	0.012694614	0.018651086	0.011322206	0.01217458	0.018200015	0.011446591	0.008172016	0.018060401	0.015827553	0.019221404	0.014970421	0.006004829	0.016419309	0.013854112	0.017237132	0.008572304	0.021423658	0.014025703	0.017197335	0.015312589
392.3	0.00771474	0.012240857	0.012297882	0.018476217	0.010983371	0.011899964	0.017979542	0.011042606	0.007971806	0.017493164	0.015474964	0.018485276	0.0144165	0.005777174	0.015938674	0.013373284	0.016769915	0.008366056	0.020902081	0.013618393	0.016615373	0.014805168
391.4	0.007493562	0.011833685	0.0119836	0.018350357	0.010669123	0.011523164	0.017506722	0.010775404	0.007814836	0.0168942	0.01516914	0.018196967	0.013903313	0.005539087	0.015299178	0.01286981	0.016117526	0.008106006	0.020418088	0.013429234	0.01605395	0.014264649
390.6	0.007292683	0.011562915	0.011648073	0.018042512	0.010379869	0.011271968	0.017181429	0.010457333	0.007628527	0.016327031	0.014834448	0.017523469	0.013348713	0.005425738	0.014798556	0.012341765	0.015593978	0.008040605	0.019821053	0.013119145	0.015485871	0.013862134
389.7	0.007121887	0.011143203	0.011332402	0.017810994	0.010065483	0.010930486	0.016588971	0.010115207	0.007450247	0.015698594	0.014335939	0.017019975	0.012907739	0.00525644	0.014184633	0.011923336	0.01495478	0.007814136	0.019482042	0.01282141	0.014815653	0.013396241
388.9	0.00691007	0.010948987	0.010972215	0.017466762	0.009713067	0.01066838	0.016136016	0.009810245	0.007276083	0.015090907	0.01387253	0.016315761	0.01233518	0.00500784	0.013795921	0.011383841	0.014439478	0.007656729	0.01883194	0.012441467	0.014239835	0.012923154
388.0	0.006728375	0.010564371	0.010666136	0.01711649	0.009439609	0.010167672	0.015472118	0.009476232	0.007018272	0.014487959	0.013254556	0.015853576	0.011905599	0.004838651	0.013321078	0.010957349	0.013841504	0.007474971	0.018330623	0.012319116	0.013583458	0.012508818
387.1	0.006559513	0.010260932	0.010407248	0.01669093	0.009131694	0.009993194	0.014838233	0.009211114	0.006868837	0.013893758	0.012742389	0.015289866	0.011431223	0.004717415	0.012785968	0.010599879	0.013256397	0.007337951	0.017764775	0.012082908	0.013029757	0.012191026
386.3	0.00634267	0.009959566	0.010115338	0.016247649	0.008804694	0.009677614	0.014181525	0.008934434	0.00671957	0.013382601	0.012232003	0.014925916	0.011014255	0.004588059	0.012329114	0.010134251	0.012687372	0.007182442	0.017248247	0.011937706	0.012505075	0.011721428
385.4	0.006241085	0.009687002	0.009866687	0.015759014	0.008573129	0.009452189	0.013701542	0.008629966	0.006640018	0.012955718	0.011786169	0.014458661	0.010696883	0.004466615	0.011967143	0.009892685	0.012244907	0.007073927	0.016847728	0.011716566	0.012125331	0.011499608
384.6	0.006110483	0.00943725	0.009616281	0.015347049	0.008334856	0.009151735	0.013125501	0.008421519	0.006546844	0.012620845	0.011333746	0.014255422	0.010450081	0.004352635	0.01174471	0.009553759	0.011861112	0.006917935	0.016473271	0.011594223	0.01177099	0.011136107
383.7	0.005955176	0.009074344	0.009315982	0.014736737	0.008097912	0.008960649	0.012488846	0.008118383	0.006405698	0.012070583	0.010788959	0.013820498	0.010007228	0.004306343	0.011264101	0.009281095	0.011379332	0.006814125	0.01596865	0.011386484	0.011337783	0.010877569
382.9	0.005753911	0.008795187	0.008954778	0.014069135	0.007768932	0.008399332	0.011731562	0.007786131	0.006191281	0.011618252	0.010160923	0.013385595	0.009595427	0.004259261	0.010938865	0.008890787	0.010841908	0.006604455	0.015380844	0.011148377	0.010768838	0.010489432
382.0	0.005585786	0.008547945	0.008661623	0.01337211	0.00746385	0.008257185	0.011154822	0.007404081	0.006099961	0.011134888	0.009618751	0.012873799	0.009243273	0.00417386	0.010550222	0.00854344	0.010405229	0.006518594	0.01480447	0.010967351	0.010385	0.01017905
381.2	0.005394061	0.008225495	0.008425203	0.01279952	0.007133554	0.007896842	0.01063127	0.007087807	0.005941821	0.01082975	0.009305929	0.012784221	0.008858053	0.004209272	0.010251228	0.008231866	0.009981135	0.006411844	0.014407451	0.010871669	0.010040173	0.009921973
380.3	0.005304478	0.007960259	0.008149853	0.012156676	0.006950272	0.007697748	0.010072639	0.006894188	0.00582917	0.010430292	0.008938049	0.012434363	0.008590618	0.00407436	0.009767518	0.008012476	0.009636106	0.006340409	0.014094555	0.010668788	0.009791122	0.009575441
379.5	0.005049829	0.007666306	0.007883054	0.011645581	0.006653745	0.007476104	0.009610771	0.006715335	0.005754202	0.010077426	0.008621205	0.012229021	0.00822322	0.004023205	0.009536038	0.007635802	0.009277948	0.00620714	0.013580184	0.010559168	0.009353822	0.009226946
378.6	0.005003228	0.007433874	0.007621958	0.011117506	0.006483015	0.007219643	0.009314969	0.006374165	0.005612499	0.009806446	0.008256169	0.011956248	0.007928728	0.004090806	0.009285875	0.007448653	0.009047799	0.006101701	0.013319034	0.010460409	0.009114938	0.009056401
377.8	0.00488468	0.007235876	0.007451222	0.010784514	0.006250302	0.007026443	0.009003075	0.006204971	0.005573514	0.009533244	0.008160845	0.011769416	0.007656321	0.004120293	0.008941204	0.007209092	0.008751393	0.005956848	0.012962342	0.010412412	0.00885608	0.008714156
376.9	0.004719869	0.007126345	0.007168312	0.01030625	0.006014447	0.006790253	0.008766861	0.005958143	0.005409526	0.009234281	0.007965152	0.011544481	0.007368752	0.004114648	0.00878859	0.00690751	0.008521395	0.005936453	0.012603635	0.010196393	0.008540314	0.008457507
376.1	0.004568253	0.006823354	0.007062239	0.010055072	0.005863513	0.006617026	0.008455271	0.005809904	0.005366171	0.008990161	0.007736341	0.01148781	0.007087512	0.004112761	0.008411941	0.006597832	0.008240905	0.005843854	0.012316815	0.010294503	0.008262658	0.008161328
375.2	0.004518901	0.006662229	0.006774643	0.009707444	0.005685678	0.006426694	0.008247508	0.005504205	0.005219623	0.008666506	0.007540473	0.011078805	0.006803673	0.004218895	0.008055914	0.006437793	0.008002613	0.005740032	0.012024273	0.010062537	0.008040088	0.008012879
374.3	0.004302482	0.006440158	0.006600567	0.009604222	0.005426857	0.006191794	0.00811974	0.005355752	0.005174464	0.008461289	0.007358768	0.010901955	0.006520701	0.004284647	0.007856851	0.006116111	0.007756457	0.005648837	0.011774484	0.010005626	0.007670672	0.007707651
373.5	0.004253386	0.006206204	0.006386911	0.009129219	0.005298439	0.00597326	0.007853143	0.00517732	0.005078366	0.00805138	0.007132373	0.011017008	0.006230362	0.004252023	0.007475994	0.006008839	0.007477637	0.005555238	0.011515535	0.009915051	0.007442099	0.007485734
372.6	0.004150612	0.006046228	0.00621715	0.008968832	0.005070521	0.005736062	0.007753108	0.00501902	0.005073625	0.007799449	0.006942052	0.010685075	0.006020591	0.004262438	0.007258989	0.005801289	0.007201965	0.005321419	0.01119624	0.00992398	0.007215187	0.007269057
371.8	0.004027462	0.005896271	0.006038322	0.008794584	0.004964878	0.005726162	0.007566838	0.004770124	0.004902064	0.007479935	0.006846161	0.010561883	0.005757866	0.004288126	0.006987936	0.005509723	0.00691152	0.005403985	0.010983803	0.009824576	0.006800125	0.007051067
370.9	0.003924487	0.005708462	0.005818947	0.008664116	0.004728166	0.005404916	0.007320284	0.004688849	0.004873969	0.00726593	0.006613522	0.010198429	0.005479058	0.004417971	0.006700782	0.00518983	0.006758029	0.005155865	0.010647371	0.009618769	0.006659171	0.00685372
370.1	0.003848058	0.005442839	0.005660365	0.008451993	0.004530231	0.005347099	0.00694478	0.00444665	0.004793469	0.00696789	0.006395233	0.01015544	0.005273905	0.004339277	0.006424054	0.005032347	0.006490829	0.005231676	0.010544674	0.009581191	0.006305823	0.006652155
369.2	0.0037792	0.005453566	0.00548938	0.008280358	0.004398472	0.005119934	0.006856119	0.004278322	0.004842042	0.006679654	0.006186107	0.009736161	0.005028916	0.00448636	0.006187892	0.004830167	0.00613278	0.005086219	0.010142745	0.009488862	0.006164891	0.006465771
368.4	0.003646875	0.005266472	0.005349821	0.008078963	0.004207939	0.004974085	0.006600699	0.004160744	0.004710027	0.006398196	0.005901991	0.009762218	0.004734836	0.00450436	0.005897288	0.004647724	0.005912932	0.004993629	0.009870733	0.009520939	0.00581887	0.006227668
367.5	0.003589334	0.005057151	0.005150222	0.007941428	0.004108782	0.004830305	0.00626498	0.004037067	0.004700984	0.006225489	0.005755407	0.009438898	0.004619462	0.00452915	0.005696489	0.004473183	0.005696362	0.00495369	0.009720436	0.009371629	0.005624682	0.006132843
366.7	0.003504287	0.004940403	0.004938981	0.007562786	0.003980018	0.00473746	0.006045296	0.003781038	0.004564541	0.00584417	0.005477469	0.009230917	0.004443617	0.004450899	0.005647439	0.00433189	0.005409951	0.004959718	0.009451128	0.00925055	0.00533594	0.005874864
365.8	0.003418672	0.004840026	0.004850525	0.00733074	0.003814962	0.004474504	0.005800218	0.003682472	0.004473136	0.00557193	0.005301444	0.009083102	0.004228814	0.004498445	0.005455981	0.004111352	0.005131594	0.004819939	0.00905716	0.00928787	0.005024319	0.005712886
365.0	0.003329694	0.004641599	0.004665175	0.007065581	0.003683286	0.004343718	0.005522049	0.003506094	0.004425332	0.005408087	0.004999417	0.008956433	0.004053885	0.004397782	0.005230527	0.003984587	0.004917421	0.004690546	0.008982329	0.00905932	0.004848367	0.005574201
364.1	0.003258003	0.004455414	0.004471596	0.006929362	0.003553489	0.004287456	0.005172093	0.0034035	0.004347872	0.005243104	0.00475028	0.008682053	0.00393344	0.004521461	0.004989819	0.0038827	0.004767448	0.004702028	0.008732851	0.009096419	0.004682462	0.005555552
363.3	0.00319473	0.004331829	0.004336982	0.006753471	0.003364369	0.004087469	0.004996939	0.003335178	0.004286752	0.005059734	0.004582446	0.008634307	0.003703034	0.004344754	0.004949692	0.003774403	0.004598557	0.004658167	0.008439476	0.009047595	0.004563737	0.005247874
362.4	0.003196613	0.00417275	0.004338227	0.006431138	0.003267963	0.003993758	0.00459663	0.003166832	0.004215137	0.004867196	0.00435396	0.008611756	0.003653945	0.004437602	0.004598064	0.003712703	0.004357405	0.004584606	0.008285113	0.009039332	0.004301401	0.00527715
361.5	0.00310719	0.004021403	0.004114258	0.006078256	0.00318543	0.003909739	0.004443677	0.00303232	0.004100418	0.004631605	0.004038785	0.008296145	0.003530474	0.004178109	0.00469697	0.003561478	0.00419618	0.004440639	0.00807059	0.008742605	0.004102411	0.005103229
360.7	0.003038321	0.004111698	0.004023905	0.005851564	0.003065369	0.003858294	0.004387651	0.002912637	0.00406052	0.004512046	0.004085008	0.00820288	0.003418376	0.004121111	0.004552689	0.003396823	0.003978956	0.004478096	0.007654495	0.00876431	0.004006913	0.005064454
359.8	0.002959645	0.003826946	0.003811029	0.005654661	0.003017003	0.003686218	0.00403077	0.002811834	0.003947651	0.004356473	0.003787251	0.008051647	0.003325945	0.003985701	0.004410982	0.003363817	0.003907556	0.004473335	0.007573635	0.008610205	0.003916787	0.004974919
359.0	0.002989074	0.003762215	0.003736979	0.005540025	0.002966505	0.003651535	0.004027111	0.002730819	0.00397622	0.004298235	0.00375802	0.008173221	0.003264918	0.003983853	0.004519237	0.003315958	0.003808995	0.004397595	0.007403558	0.008661524	0.003958285	0.004962894
358.1	0.002882669	0.003707812	0.003685509	0.00514921	0.002780158	0.003488878	0.003701628	0.002641088	0.003985466	0.004032096	0.003455003	0.007976211	0.003207644	0.003825862	0.004301186	0.003164388	0.003647741	0.004205549	0.007203578	0.008565171	0.003778453	0.004807191
357.3	0.002917744	0.003648931	0.003581409	0.005095562	0.002723236	0.003367631	0.003568889	0.00250782	0.003883006	0.003990227	0.003450241	0.007900839	0.003204892	0.003857078	0.004213691	0.003108354	0.003562962	0.004283818	0.007089699	0.008484071	0.003747945	0.004914519
356.4	0.002877089	0.003417976	0.00350014	0.00481627	0.002537842	0.003449618	0.003425053	0.002443933	0.003855048	0.003840603	0.003298598	0.00799614	0.003012126	0.003747258	0.004125433	0.003131029	0.003425977	0.00424824	0.006946685	0.008520638	0.003630349	0.00490012
355.6	0.002800515	0.003398636	0.00344288	0.004586112	0.002516695	0.003254791	0.003309005	0.002466098	0.003767933	0.003711974	0.003157065	0.007823464	0.003041189	0.00373486	0.004146286	0.003106709	0.003240431	0.004202264	0.006781869	0.008369424	0.003503338	0.004810324
354.7	0.002790681	0.003359848	0.003241654	0.004658601	0.002464521	0.003224033	0.003232355	0.00230199	0.003663149	0.003700349	0.003109473	0.007694702	0.003030887	0.003463381	0.004310232	0.003056441	0.003227989	0.004129438	0.006628159	0.008197691	0.003408718	0.004764538
353.9	0.002794835	0.00337603	0.003203705	0.004471601	0.002311425	0.003002012	0.003212893	0.002231645	0.003726369	0.003606819	0.00314786	0.007667879	0.002969264	0.003722194	0.004134172	0.003010167	0.003157511	0.004155119	0.006553511	0.008323151	0.003470987	0.004706861
353.0	0.002715841	0.003140079	0.003212247	0.004234237	0.002523396	0.003111413	0.002952962	0.002147807	0.003631903	0.003393741	0.002949277	0.007649508	0.003036698	0.003553796	0.004093237	0.003035524	0.003009994	0.004008396	0.006392898	0.008110836	0.003260878	0.004823073
352.2	0.00285285	0.003206453	0.003064213	0.004198708	0.002390991	0.002898213	0.002935349	0.002061752	0.003640154	0.003493414	0.002777703	0.007368154	0.003075318	0.003592299	0.004017097	0.003031268	0.003019383	0.003896402	0.006240332	0.008020551	0.003300177	0.004772534
351.3	0.002722786	0.00321442	0.003076071	0.00407	0.00233619	0.003006872	0.002805418	0.001978006	0.003556996	0.003389272	0.002627651	0.007577551	0.003074127	0.003440904	0.00403456	0.002961727	0.002982329	0.003984611	0.006195375	0.007937591	0.003170079	0.004669742
350.5	0.002876299	0.003147854	0.003049335	0.003897929	0.0023634	0.003013585	0.002651817	0.001894897	0.003662005	0.003347714	0.002705693	0.007741797	0.003068499	0.003548625	0.003893503	0.002941012	0.002884253	0.00413699	0.005988274	0.008029941	0.0032109	0.004630146
349.6	0.002869697	0.003030873	0.003043807	0.003851411	0.002406996	0.002910877	0.002520557	0.001935523	0.0035626	0.00328186	0.00249915	0.007654632	0.003079164	0.003323124	0.00395373	0.002873784	0.002898624	0.004045684	0.005960661	0.007923454	0.00329941	0.00455737
348.7	0.002946149	0.003138778	0.002962815	0.003774559	0.002274947	0.002789343	0.002510564	0.00201666	0.003617487	0.003244121	0.00215309	0.007771121	0.0030884	0.003550316	0.003958041	0.003120895	0.002744398	0.003889279	0.005904888	0.007850313	0.00331255	0.004939412
347.9	0.002948126	0.002981994	0.003062052	0.003893886	0.002372781	0.003046309	0.002303901	0.0020877	0.003595485	0.003446828	0.002297231	0.007486029	0.003004822	0.003509564	0.003846381	0.002921115	0.002742514	0.003911041	0.005616999	0.007855438	0.003322701	0.004699301
347.0	0.002993406	0.002971241	0.003026391	0.003590438	0.00245601	0.002812409	0.002224362	0.002055431	0.00354831	0.003464802	0.001883271	0.00775216	0.003019244	0.003213986	0.003969735	0.003000841	0.002963499	0.003718422	0.005471093	0.007658086	0.003143466	0.004654704
346.2	0.00296945	0.003024712	0.003025138	0.003679693	0.002435075	0.00292798	0.002215201	0.00201059	0.003731315	0.003711262	0.001992766	0.007357203	0.002941958	0.00333084	0.004027749	0.002939885	0.002878143	0.003859906	0.005516208	0.007620836	0.003453417	0.004646283
345.3	0.003026182	0.003124998	0.00310519	0.003723598	0.002552987	0.002996547	0.002073963	0.002091374	0.003462171	0.003671843	0.002007188	0.007743313	0.002959948	0.003297607	0.003898937	0.002900448	0.002959087	0.003675879	0.005288313	0.007427863	0.003207123	0.004646279
344.5	0.003233962	0.002958683	0.003061201	0.003515982	0.002529558	0.002807293	0.001918308	0.002103688	0.003767766	0.003895158	0.001755224	0.007724097	0.002856744	0.003155841	0.003765153	0.003078862	0.002969624	0.00374422	0.005558865	0.007672221	0.003299458	0.004430705
343.6	0.003211216	0.003131221	0.003111865	0.003342398	0.002509092	0.003032498	0.002005469	0.002036423	0.003471887	0.003840083	0.001652528	0.008000082	0.00293327	0.003144402	0.004149623	0.00287617	0.002848755	0.003755826	0.005262135	0.007296067	0.003298415	0.004603058
342.8	0.003215324	0.003271569	0.003185873	0.003506116	0.002586329	0.003320864	0.001725324	0.002041046	0.003777828	0.004053359	0.002137895	0.007716213	0.002699233	0.003066961	0.003692918	0.002973065	0.003078445	0.004078394	0.005262831	0.007341985	0.003478786	0.004380416
341.9	0.003339994	0.003108542	0.003205575	0.00332194	0.002743969	0.00340182	0.001871015	0.00237346	0.003957998	0.004049472	0.001880511	0.008160089	0.002780031	0.002959693	0.004056108	0.003011221	0.002907131	0.004323195	0.005339781	0.007173752	0.003610186	0.004356347
341.1	0.003458749	0.003290505	0.003174601	0.003347276	0.002832482	0.003254276	0.001736836	0.002425458	0.003715381	0.004121694	0.001943399	0.007839337	0.002673478	0.002882961	0.003923172	0.002922264	0.003106595	0.004213683	0.005284406	0.007103666	0.00331707	0.004222092
340.2	0.003677722	0.003124794	0.003325328	0.003352413	0.002749205	0.00337395	0.00170332	0.002248118	0.003748734	0.004129069	0.001755423	0.008203985	0.002754517	0.002763438	0.003710872	0.002990175	0.002996487	0.00435523	0.005280235	0.007266124	0.003270928	0.004202451
339.4	0.003501897	0.00324365	0.003375024	0.003591992	0.002859224	0.003427539	0.00164589	0.002478241	0.003882002	0.004307896	0.002010061	0.007976918	0.00260173	0.002733327	0.003669839	0.002950439	0.003290125	0.004650318	0.005441918	0.006898925	0.003538884	0.004242252
338.5	0.003714413	0.003441226	0.003450585	0.003337289	0.002859668	0.003383433	0.001821712	0.002270633	0.004115907	0.004110547	0.001726931	0.008439907	0.002569156	0.002698208	0.003963521	0.002964926	0.003114009	0.004835708	0.005553147	0.007248837	0.003468611	0.004139233
337.7	0.003888248	0.003238583	0.003441351	0.003377148	0.002838991	0.003431984	0.001682852	0.002513733	0.004180798	0.004010167	0.001938768	0.008277539	0.002462485	0.002602696	0.003653119	0.00289718	0.003161973	0.004979686	0.00575837	0.007017779	0.003446725	0.004038758
336.8	0.003828426	0.00329723	0.003488333	0.003342316	0.002977446	0.003483274	0.001696767	0.002509745	0.004274874	0.004008582	0.001777539	0.008025508	0.002546548	0.002559342	0.003614125	0.002698651	0.003123202	0.005211619	0.005604494	0.006969927	0.003305683	0.003872869
335.9	0.003900787	0.00360589	0.003449318	0.003497581	0.002829654	0.003547008	0.001933538	0.002488919	0.004394762	0.003816506	0.001897042	0.00806689	0.002286173	0.002408082	0.003485931	0.00282325	0.003158537	0.005535618	0.005764935	0.006787331	0.003373685	0.003398731
335.1	0.003968371	0.003348001	0.003580042	0.003584152	0.002916968	0.003508448	0.001914226	0.002547492	0.004380808	0.003684102	0.00192485	0.008008779	0.002554095	0.002262281	0.003284972	0.002558916	0.003108935	0.005997291	0.005960304	0.006719252	0.003244054	0.003230763
334.2	0.004257055	0.003473557	0.003628654	0.003616846	0.002931347	0.00362865	0.002139956	0.002651889	0.004779168	0.003615692	0.001999056	0.007939256	0.002364963	0.002271385	0.003230795	0.002986715	0.003169055	0.006554794	0.006558461	0.006644032	0.003217937	0.00305303
333.4	0.004184821	0.003457099	0.003735327	0.004070483	0.002753273	0.003506213	0.002079537	0.002557541	0.004626393	0.003486738	0.001979177	0.008398169	0.002287687	0.002145474	0.003218806	0.002702297	0.003251518	0.00728239	0.006459683	0.006786701	0.0030211	0.002749371
332.5	0.004386936	0.003566939	0.003610657	0.00425246	0.002845631	0.003504968	0.002569193	0.002570076	0.004786661	0.00362466	0.002303719	0.008241663	0.002286783	0.002262151	0.003168731	0.002763133	0.00316542	0.007953484	0.006649924	0.006686653	0.003068728	0.002565891
331.7	0.004333388	0.003498897	0.00354966	0.004230634	0.002645992	0.003467741	0.002692855	0.00247661	0.005024657	0.003431323	0.002339633	0.008253225	0.002170871	0.001841673	0.003049164	0.002773337	0.003091631	0.008904447	0.006953911	0.006752975	0.002876363	0.002350396
330.8	0.004527145	0.003361179	0.003642225	0.004518244	0.002668705	0.003520363	0.002652264	0.002627218	0.004954937	0.003404053	0.00239556	0.008393625	0.002175119	0.001466985	0.002996785	0.002626528	0.003190778	0.010012913	0.007061239	0.006808688	0.002627178	0.002014277
330.0	0.004520768	0.003335844	0.003602272	0.00473496	0.002583804	0.00347086	0.002839117	0.002456791	0.00547575	0.003390936	0.002329357	0.008391889	0.00211113	0.001660788	0.00284887	0.0027143	0.003170769	0.011458579	0.007067432	0.006753171	0.002579097	0.001968332
329.1	0.004512788	0.00318511	0.003499489	0.004799096	0.002572601	0.003476957	0.002808898	0.002383641	0.005041451	0.003531324	0.002638736	0.0084159	0.001922511	0.001415628	0.002804536	0.002599808	0.003083461	0.013002642	0.007092262	0.007055754	0.002837658	0.001980391
328.3	0.004610986	0.003223821	0.003427036	0.004846219	0.002506858	0.003193934	0.002930299	0.002279884	0.004768536	0.003436596	0.002438082	0.008339344	0.002139788	0.000912811	0.002744486	0.00261245	0.003010074	0.015245895	0.006933863	0.007019608	0.001114566	0.002397731
327.4	0.004645693	0.002974287	0.003402814	0.004772957	0.002271887	0.002989947	0.002657279	0.002213978	0.0038627	0.003372762	0.002312646	0.008466798	0.001865099	0.000520143	0.002788161	0.002568465	0.003033254	0.017535159	0.006843641	0.007218998	0.001253592	0.003717104
326.6	0.004584811	0.003146615	0.003210276	0.004404111	0.002328674	0.00291063	0.002758607	0.002033658	0.002079492	0.003127524	0.002188192	0.00822544	0.001874194	-0.000709313	0.002742755	0.002513313	0.002784087	0.02062613	0.006658684	0.007379683	-0.001210335	0.004000421
325.7	0.004836749	0.002902441	0.003236227	0.0043634	0.002192989	0.002916285	0.002447555	0.002186994	-0.001699306	0.003294315	0.00214062	0.008329836	0.001784106	-0.002658956	0.002244629	0.002588111	0.002854269	0.024155058	0.006896261	0.007775193	-0.004533507	0.006328553
324.9	0.00499529	0.002847727	0.003208896	0.004031437	0.002183768	0.00274614	0.002289443	0.002102304	-0.004573508	0.003162757	0.001841397	0.008381722	0.001730544	-0.004142885	0.002409547	0.002750693	0.002694893	0.028574243	0.006849175	0.008173547	-0.007617551	0.007649671
324.0	0.004910965	0.002853252	0.003123901	0.004099962	0.002170519	0.002816987	0.002180438	0.002132154	-0.007622598	0.0032793	0.001793498	0.008159075	0.001652934	-0.006010465	0.002289818	0.002629768	0.002854975	0.033756531	0.006598223	0.008530964	-0.009825532	0.010265775
323.1	0.005044096	0.002717109	0.003055541	0.003788771	0.002062112	0.002800286	0.001899691	0.001899444	-0.008466569	0.00314443	0.001671536	0.008070054	0.001566487	-0.007385396	0.002154375	0.002631762	0.002716422	0.039905705	0.006466829	0.009253999	-0.01076683	0.009324531
322.3	0.005223693	0.002671235	0.003098014	0.003741016	0.002206834	0.00265556	0.001781534	0.002003334	-0.010106014	0.003030615	0.001546746	0.008132141	0.001513802	-0.008707605	0.001897797	0.002819094	0.002667336	0.046801388	0.00654163	0.009895389	-0.012624483	0.010024513
321.4	0.005305408	0.00254192	0.003091997	0.003668014	0.002202209	0.002800205	0.001673086	0.001894392	-0.009871297	0.002907758	0.001760737	0.008107691	0.001512118	-0.009051837	0.001704091	0.002870388	0.002561727	0.053753261	0.006221331	0.010801304	-0.012566861	0.009295534
320.6	0.005465455	0.002521526	0.003041854	0.003631331	0.0021893	0.002740231	0.001637375	0.002096192	-0.010373289	0.002791957	0.001841448	0.008202782	0.001489674	-0.007356225	0.001808447	0.002939965	0.0026447	0.060945236	0.006308572	0.011485335	-0.0120045	0.010451665
