# Supplementary material for: Dataset on the absorption characteristics of extracted phytoplankton pigments
Source: Data Brief. 2019 Mar 29;24:103875. doi: 10.1016/j.dib.2019.103875 (PMC6461595; doi:10.1016/j.dib.2019.103875)
Supplement: Supplementary file 3 [file mmc3.txt]

	Chlorophyll-a	Chlorophyll-b	DV chlorophyll-a	Chlorophyllide-a	Phaeophorbide-a	Phaeophytin-a	Chlorophyll C3	chlorophyll c2
800.2	-8.12597E-05	3.4813E-05	-0.000212929	0.000534122	0.000247332	0.000392685	0.000704616	0.000704616
799.3	-0.000109876	-1.87454E-05	-0.000207273	0.000568957	0.000306233	0.000369148	0.000661688	0.000661688
798.5	-5.89605E-05	-8.73128E-05	-0.000184308	0.000536431	0.000291074	0.000419164	0.000791505	0.000791505
797.6	-9.06368E-05	-9.59591E-05	-0.000197686	0.000524904	0.000235872	0.000407161	0.000635492	0.000635492
796.7	-9.73999E-06	8.6187E-05	-0.000155691	0.000577236	0.000261571	0.000370738	0.000731681	0.000731681
795.9	-5.82912E-05	-5.81827E-05	-1.94476E-05	0.000426974	0.000240666	0.000338175	0.000676414	0.000676414
795.0	-0.000115101	-6.04159E-05	-0.000142076	0.000461402	0.000284572	0.000390908	0.000783011	0.000783011
794.2	-1.44786E-05	-6.73047E-05	-0.000128768	0.000528426	0.00025691	0.000384932	0.00073269	0.00073269
793.3	-7.40659E-05	-3.05844E-05	-0.000146786	0.000634139	0.000249859	0.000376403	0.000719051	0.000719051
792.5	-4.69471E-05	1.72313E-05	-9.05041E-05	0.000497085	0.000317028	0.000379399	0.000737053	0.000737053
791.6	-1.16411E-05	6.17174E-05	-0.000112575	0.000332867	0.000284759	0.000383925	0.000751863	0.000751863
790.8	-7.81399E-05	-3.76362E-05	-0.000130311	0.000558838	0.000268953	0.000401667	0.00073452	0.00073452
789.9	-4.97142E-05	2.97068E-05	-0.000192951	0.00046903	0.000219829	0.000377685	0.00072026	0.00072026
789.1	-8.76785E-05	-3.27709E-05	-0.000108883	0.00042872	0.000298998	0.000418228	0.000843079	0.000843079
788.2	-5.19681E-05	4.18962E-05	-0.000163079	0.000453255	0.00026356	0.000361122	0.000705807	0.000705807
787.4	-6.29379E-05	-6.38385E-05	-0.000123502	0.00043757	0.000223652	0.000393443	0.000747626	0.000747626
786.5	-9.00339E-05	-0.000101339	-0.000161816	0.000566566	0.000245603	0.000384044	0.000718307	0.000718307
785.7	-0.000122052	4.61116E-05	-3.94374E-05	0.000497296	0.000237569	0.000396923	0.000703804	0.000703804
784.8	-1.22576E-05	-6.66608E-05	-0.000214238	0.000518702	0.000311916	0.000363202	0.000770554	0.000770554
783.9	-0.000206716	-9.35494E-05	-0.000129099	0.000657603	0.000272043	0.000426377	0.000765836	0.000765836
783.1	-1.2045E-05	5.25106E-05	-0.000136858	0.000466689	0.000261862	0.000392724	0.000623177	0.000623177
782.2	-0.000153553	-0.000104382	-0.000113635	0.000471227	0.000261769	0.000388658	0.000694175	0.000694175
781.4	-8.24149E-05	-5.67616E-05	-0.000162778	0.000481554	0.000293814	0.000383496	0.000628947	0.000628947
780.5	-6.26939E-05	-2.11769E-05	-2.13992E-05	0.000548315	0.000324187	0.000358772	0.000855076	0.000855076
779.7	-8.29236E-05	1.95969E-05	-0.000119441	0.000362548	0.000279905	0.000398598	0.000686903	0.000686903
778.8	-1.63779E-05	4.81173E-05	-0.00024004	0.000520588	0.000239994	0.000373911	0.00073544	0.00073544
778.0	-3.66391E-05	5.26383E-05	-0.000171158	0.000556546	0.000250444	0.000364045	0.000637634	0.000637634
777.1	-0.000140828	-7.96251E-05	-0.000199283	0.000386564	0.000291869	0.000367399	0.000589146	0.000589146
776.3	-8.20114E-05	2.78883E-05	-0.000190817	0.000441026	0.000285186	0.000372661	0.00072989	0.00072989
775.4	-0.000102037	-0.000139472	-0.000132093	0.000498551	0.000279567	0.000356554	0.000652002	0.000652002
774.6	-2.66221E-05	8.26021E-06	-0.000218165	0.000485003	0.000259064	0.000375522	0.000609361	0.000609361
773.7	-0.000133113	-1.96882E-05	-0.000120703	0.000534139	0.000273257	0.000378198	0.000694061	0.000694061
772.9	-0.000109039	-0.000100029	-0.000153306	0.000398764	0.000254925	0.000370295	0.000658561	0.000658561
772.0	-0.000137346	-6.72998E-05	-0.000135034	0.000477296	0.000292766	0.000365458	0.000573498	0.000573498
771.1	-0.000142134	-1.8488E-05	-0.000132179	0.000439281	0.000278719	0.00035741	0.000654247	0.000654247
770.3	-0.00022095	-1.68802E-05	-4.96776E-05	0.000493594	0.000271769	0.000359357	0.000514085	0.000514085
769.4	-5.83755E-05	-5.14152E-05	-0.000123688	0.000506078	0.000320481	0.000364171	0.000612448	0.000612448
768.6	-8.86161E-05	7.80533E-05	-0.000110637	0.000496813	0.000294306	0.000345719	0.00063022	0.00063022
767.7	-0.000108018	-7.85958E-05	-0.000214357	0.000289829	0.000251141	0.000368695	0.000595938	0.000595938
766.9	-8.09337E-05	-9.74205E-05	-8.93416E-05	0.000537513	0.000288491	0.00034889	0.000600843	0.000600843
766.0	-3.98023E-05	6.33833E-05	-9.76278E-05	0.000584115	0.000262075	0.000332487	0.000516634	0.000516634
765.2	-4.63607E-05	-3.19596E-05	-0.000192545	0.00044103	0.00027813	0.000361751	0.000556906	0.000556906
764.3	-6.93191E-05	-4.45584E-05	-0.000178143	0.000484824	0.000281196	0.000333796	0.000720185	0.000720185
763.5	-5.9412E-05	-5.71371E-05	-6.18374E-05	0.000432478	0.000308388	0.000327479	0.000657033	0.000657033
762.6	-9.20212E-05	-2.77549E-05	-0.000203012	0.000439838	0.00030797	0.000376618	0.000548849	0.000548849
761.8	-0.000133359	-0.000152116	-8.19093E-05	0.000567241	0.00032092	0.000333357	0.000599147	0.000599147
760.9	-0.000140566	-5.94399E-05	-0.000171863	0.000525825	0.000274546	0.000333759	0.000595167	0.000595167
760.1	-5.906E-05	-2.49543E-05	-0.000120542	0.000501079	0.000297837	0.000322525	0.000568591	0.000568591
759.2	-0.000157152	-0.000140323	-0.000182582	0.000467699	0.000271307	0.000361747	0.000673458	0.000673458
758.3	-0.000178775	-0.000119488	-0.000105848	0.000459757	0.000283447	0.000329377	0.000619478	0.000619478
757.5	-0.00016421	-7.60333E-05	-6.18489E-05	0.000470717	0.000255862	0.000353898	0.00047761	0.00047761
756.6	-4.27912E-05	6.70004E-05	-7.46483E-05	0.000401563	0.000271633	0.000351606	0.000625272	0.000625272
755.8	-6.33681E-05	4.02867E-05	-0.000159376	0.000388296	0.000256893	0.000314591	0.000557524	0.000557524
754.9	-1.38661E-05	-1.72602E-05	-0.000114517	0.000484158	0.000271965	0.000346547	0.00055978	0.00055978
754.1	-0.000110986	-3.11319E-06	-8.26775E-05	0.000367413	0.00026397	0.000336705	0.000560769	0.000560769
753.2	-0.000168132	-7.46957E-05	-8.85611E-05	0.000481518	0.000275627	0.000332296	0.000536807	0.000536807
752.4	-0.000131594	-6.03181E-05	-9.18123E-05	0.000420716	0.000279795	0.000320327	0.000557361	0.000557361
751.5	-9.91611E-05	-4.19419E-05	-0.000101053	0.000387725	0.000291518	0.000332822	0.000510447	0.000510447
750.7	-0.000164009	-0.000101495	-0.000197202	0.000437259	0.000272306	0.000320134	0.000537852	0.000537852
749.8	-0.000132537	-6.25689E-05	-0.000110439	0.000472529	0.000263301	0.00035474	0.000498453	0.000498453
749.0	-9.99603E-05	-5.72493E-05	-0.000125262	0.000363955	0.000240763	0.000346179	0.000618984	0.000618984
748.1	-6.91827E-05	-9.59441E-05	-5.45139E-05	0.000389245	0.000311784	0.000344202	0.000497885	0.000497885
747.3	-0.000133853	-3.17147E-05	-0.000138465	0.000407068	0.000275152	0.000340427	0.000446575	0.000446575
746.4	-0.000117962	-5.72916E-05	-0.000111181	0.000321427	0.000266185	0.000334628	0.000467802	0.000467802
745.5	-6.38785E-05	1.97191E-05	-4.19965E-05	0.000298919	0.000269511	0.000309431	0.000445382	0.000445382
744.7	-0.000121622	-6.01203E-05	-0.000100381	0.000395912	0.000259215	0.000337971	0.000485829	0.000485829
743.8	-0.000121624	-7.39235E-05	-0.000165295	0.000333844	0.000258709	0.000323785	0.000424569	0.000424569
743.0	-0.000114188	-4.92511E-05	-0.000156834	0.000455611	0.000261025	0.000333774	0.000414158	0.000414158
742.1	-0.000131673	-7.3051E-05	-0.000131145	0.00035922	0.00028085	0.000316308	0.000473844	0.000473844
741.3	-0.000118871	-3.11317E-05	-0.00012236	0.000319015	0.000276654	0.000336504	0.000499162	0.000499162
740.4	-0.000130058	-6.11108E-05	-0.000136602	0.000321525	0.000258832	0.000340869	0.000446259	0.000446259
739.6	-7.97495E-05	-3.04538E-05	-0.000104102	0.000316561	0.000300102	0.000346344	0.000425222	0.000425222
738.7	-0.000164797	-0.00011532	-0.000196689	0.000336754	0.000287038	0.000308377	0.000456176	0.000456176
737.9	-0.000109917	-5.93888E-05	-0.000133416	0.00033084	0.000274969	0.000312078	0.000453001	0.000453001
737.0	-0.000153342	-0.000100747	-0.000129892	0.000442459	0.000273114	0.00031414	0.000416813	0.000416813
736.2	-0.000132348	-7.38189E-05	-8.06169E-05	0.000320867	0.000299868	0.000316344	0.000385854	0.000385854
735.3	-8.53135E-05	-2.78606E-05	-0.00014624	0.000311028	0.000283909	0.000311346	0.000385036	0.000385036
734.5	-0.000111514	-0.000109592	-5.19067E-05	0.00033495	0.000266979	0.000313159	0.000419208	0.000419208
733.6	-0.000153165	-6.75879E-05	-0.00011121	0.000374417	0.000289408	0.000319386	0.000442929	0.000442929
732.7	-5.08222E-05	2.54976E-05	-0.000105865	0.000262671	0.000256411	0.000294278	0.00044484	0.00044484
731.9	-9.14595E-05	-4.12693E-05	-9.90718E-05	0.00035679	0.000271742	0.000315921	0.000423264	0.000423264
731.0	-3.09567E-05	-2.88686E-05	-0.000109206	0.000331812	0.00027183	0.000326887	0.000397459	0.000397459
730.2	-0.000114025	-6.96256E-05	-6.22342E-05	0.000284261	0.000287353	0.000302616	0.000426354	0.000426354
729.3	-0.000120431	-0.000109482	-0.000111964	0.000338308	0.000291282	0.000315476	0.000408038	0.000408038
728.5	-0.000146254	-0.000160965	-0.000107439	0.000430669	0.000281283	0.000331922	0.000506927	0.000506927
727.6	-0.000108789	-4.81632E-05	-0.000121422	0.000321806	0.000268878	0.000319612	0.000427468	0.000427468
726.8	-9.61439E-05	-6.8672E-05	-0.000106408	0.000305361	0.000283493	0.000312474	0.000408006	0.000408006
725.9	-6.7376E-05	-1.40276E-05	-9.96377E-05	0.000352569	0.000279538	0.000300801	0.00042369	0.00042369
725.1	-7.54891E-05	-1.85026E-05	-0.000102726	0.000338254	0.000284112	0.000289965	0.000449805	0.000449805
724.2	-7.35585E-05	6.88057E-06	-0.000105824	0.00037483	0.000310927	0.000303556	0.000377823	0.000377823
723.4	-0.000101586	-8.16227E-05	-0.000159246	0.000418729	0.000302327	0.000281924	0.000415628	0.000415628
722.5	-0.000112512	-2.55419E-05	-8.14585E-05	0.000345965	0.00030727	0.000302863	0.000435964	0.000435964
721.7	-0.000111602	-6.49773E-05	-0.000178246	0.000396408	0.000274546	0.000296017	0.000394813	0.000394813
720.8	-9.37079E-05	-4.43844E-05	-0.000156346	0.000328322	0.000300611	0.000317566	0.000393907	0.000393907
719.9	-7.66163E-05	-3.10359E-05	-0.000153873	0.000383588	0.000312958	0.000294412	0.000429604	0.000429604
719.1	-8.09435E-05	-3.57685E-05	-0.000104964	0.000341654	0.000303041	0.000283608	0.000415749	0.000415749
718.2	-8.95179E-05	-8.2753E-05	-0.000132079	0.000381783	0.000293611	0.000297547	0.000437709	0.000437709
717.4	-0.000109429	-6.34461E-05	-0.000120659	0.000420315	0.000286405	0.000298317	0.000346242	0.000346242
716.5	-5.75624E-05	3.20685E-05	-0.000157785	0.000447434	0.000319108	0.000299329	0.000435753	0.000435753
715.7	-5.21277E-05	-2.14169E-05	-7.64611E-05	0.000441818	0.000327839	0.000303847	0.00042712	0.00042712
714.8	-9.7283E-05	-1.43006E-05	-0.000111058	0.000397435	0.000301671	0.000302776	0.00041547	0.00041547
714.0	-9.57722E-05	-6.39138E-05	-9.62231E-05	0.000440365	0.000333293	0.000280048	0.000458074	0.000458074
713.1	-6.97842E-05	-1.45025E-05	-0.000155683	0.000496013	0.000321836	0.000306518	0.000442887	0.000442887
712.3	-6.09055E-05	-1.33638E-05	-0.000107135	0.0004177	0.000319743	0.000303612	0.000427645	0.000427645
711.4	-0.000104306	-3.31492E-05	-0.000135834	0.000519196	0.000324882	0.00030137	0.000442076	0.000442076
710.6	-5.46179E-05	-4.4718E-05	-0.000122662	0.000513889	0.000352752	0.000297357	0.000403057	0.000403057
709.7	-7.64809E-05	-2.91658E-05	-0.000101787	0.000576212	0.000339562	0.000315505	0.000483503	0.000483503
708.9	-6.49999E-05	-4.84116E-05	-0.000114432	0.000561511	0.00036895	0.00030772	0.000446144	0.000446144
708.0	-6.3055E-05	3.63017E-06	-5.9624E-05	0.000590296	0.000331023	0.000302521	0.000419717	0.000419717
707.1	-2.71653E-05	-1.2604E-05	-0.000126902	0.000617302	0.000349143	0.0003055	0.000444769	0.000444769
706.3	-8.69869E-05	-5.09417E-05	-4.90658E-05	0.000700227	0.000358081	0.000314584	0.000506803	0.000506803
705.4	8.05057E-06	-5.31079E-05	-8.31723E-05	0.000685945	0.000357481	0.00030665	0.000541704	0.000541704
704.6	-7.93413E-05	-6.28827E-05	-8.45667E-05	0.000680183	0.000366762	0.000318471	0.00045666	0.00045666
703.7	-1.48488E-05	-1.18055E-05	-8.62657E-05	0.000829442	0.000375464	0.000315257	0.000496843	0.000496843
702.9	-7.0356E-05	-6.73079E-05	-6.23866E-05	0.000734621	0.000380382	0.000335764	0.000516133	0.000516133
702.0	7.73617E-06	9.07226E-06	-5.89869E-05	0.000880458	0.000394973	0.000329667	0.000513836	0.000513836
701.2	-3.63904E-05	-5.18435E-05	-1.33835E-05	0.000877902	0.000383535	0.000315437	0.00051645	0.00051645
700.3	8.60808E-06	-1.17816E-05	-7.00194E-05	0.000959964	0.00041072	0.000337874	0.000559476	0.000559476
699.5	4.13788E-05	-7.65378E-06	-2.772E-05	0.000973853	0.000424169	0.000354122	0.000579767	0.000579767
698.6	8.36582E-06	1.27171E-05	-3.86353E-05	0.000969462	0.000410678	0.000393155	0.000377232	0.000377232
697.8	7.10365E-06	-7.37991E-05	-4.1494E-06	0.001083679	0.000452066	0.000392865	0.000348714	0.000348714
696.9	7.56004E-06	-5.13138E-06	1.09964E-05	0.001118899	0.000450652	0.000420711	0.000349101	0.000349101
696.1	6.42522E-05	-5.85646E-05	2.92481E-05	0.001197479	0.000493352	0.000440373	0.000371639	0.000371639
695.2	0.000110111	4.59714E-06	2.46955E-05	0.001209747	0.000508625	0.000450509	0.00034863	0.00034863
694.3	0.000147517	1.13609E-05	3.45104E-05	0.001307224	0.00056393	0.000453398	0.000376938	0.000376938
693.5	0.000159212	2.30758E-05	6.88095E-05	0.001401666	0.000589371	0.000493801	0.000341327	0.000341327
692.6	0.000199518	-1.23062E-05	0.000115271	0.001466343	0.000631022	0.000528774	0.000341046	0.000341046
691.8	0.000228563	2.82104E-05	0.000156908	0.001581462	0.000677686	0.000558779	0.000402354	0.000402354
690.9	0.000258091	3.87698E-05	0.000220472	0.001597733	0.000750695	0.000595738	0.000313554	0.000313554
690.1	0.00032956	2.90529E-05	0.000202384	0.001786003	0.000812386	0.000645678	0.000285784	0.000285784
689.2	0.000402299	2.6296E-05	0.000333994	0.001907256	0.00093054	0.000728593	0.000293192	0.000293192
688.4	0.000490055	4.33618E-05	0.000357242	0.00206363	0.001025279	0.000778122	0.000254908	0.000254908
687.5	0.000572202	1.62469E-06	0.000453214	0.002277207	0.001156161	0.000864818	0.000340328	0.000340328
686.7	0.00070077	6.95189E-05	0.00058591	0.002461379	0.001337103	0.000969166	0.000324128	0.000324128
685.8	0.000835194	3.7475E-05	0.000759583	0.002706109	0.001499275	0.00110432	0.000305981	0.000305981
685.0	0.000992121	6.30428E-05	0.000883178	0.003051292	0.001737971	0.001244626	0.000298796	0.000298796
684.1	0.001272514	7.73899E-05	0.001074998	0.003417798	0.0020335	0.001431987	0.000363195	0.000363195
683.3	0.001443904	0.000113703	0.001290152	0.003886137	0.002345566	0.001668024	0.000305145	0.000305145
682.4	0.001707501	9.47516E-05	0.001553193	0.004355832	0.002731248	0.00189287	0.000304269	0.000304269
681.5	0.002089485	0.000152887	0.001897838	0.005020014	0.003175515	0.002228948	0.000291909	0.000291909
680.7	0.002468677	0.000129689	0.002222119	0.005736241	0.00369646	0.002576211	0.000321745	0.000321745
679.8	0.002940089	0.000179027	0.002720748	0.006548557	0.004280899	0.002962342	0.000311726	0.000311726
679.0	0.003538391	0.000199669	0.003232866	0.007513769	0.004937507	0.003422816	0.000333694	0.000333694
678.1	0.004104744	0.000213067	0.003773242	0.00853328	0.005701044	0.003917766	0.000335084	0.000335084
677.3	0.004822936	0.00024249	0.004469965	0.009699476	0.006499111	0.004524761	0.000279683	0.000279683
676.4	0.005646164	0.000282461	0.005256211	0.011040922	0.007373638	0.005118804	0.000304537	0.000304537
675.6	0.00643948	0.000255127	0.006111855	0.012387428	0.008327116	0.005803121	0.000290405	0.000290405
674.7	0.007497713	0.000415935	0.007066472	0.013840809	0.009288738	0.00650594	0.000321606	0.000321606
673.9	0.008460497	0.000388827	0.008117749	0.015452506	0.010276814	0.007190935	0.000323117	0.000323117
673.0	0.009471417	0.000439351	0.009022152	0.016916918	0.011127287	0.007775104	0.000339717	0.000339717
672.2	0.010345133	0.000508914	0.010005327	0.018361959	0.011931691	0.008429904	0.000321579	0.000321579
671.3	0.011618304	0.000612831	0.011384056	0.019852288	0.013038132	0.009274715	0.000362323	0.000362323
670.5	0.013165163	0.000661623	0.012921476	0.021579037	0.014124322	0.010094523	0.000330358	0.000330358
669.6	0.014464268	0.000820184	0.014259131	0.023131891	0.014960357	0.010720112	0.000346579	0.000346579
668.7	0.015607237	0.000901551	0.015561305	0.024436078	0.015654784	0.011256615	0.000377	0.000377
667.9	0.016738454	0.001036506	0.016749207	0.025526525	0.016204136	0.011672992	0.000322878	0.000322878
667.0	0.017743137	0.00117283	0.017815886	0.026581344	0.016585686	0.012027792	0.000336944	0.000336944
666.2	0.018621597	0.001386589	0.018739657	0.027236775	0.016814949	0.012182952	0.00032727	0.00032727
665.3	0.019260986	0.00156166	0.019399351	0.027616025	0.016822086	0.012277741	0.000302463	0.000302463
664.5	0.019738383	0.001788878	0.019893187	0.027737353	0.016704127	0.012206217	0.000316606	0.000316606
663.6	0.020025328	0.002043197	0.020133787	0.02757291	0.01639669	0.012014697	0.000341874	0.000341874
662.8	0.020046297	0.0023271	0.020120688	0.027156059	0.015940005	0.011669711	0.000277983	0.000277983
661.9	0.019848126	0.002644233	0.019788913	0.026468244	0.015355365	0.011270408	0.000329798	0.000329798
661.1	0.019497389	0.003003781	0.019319251	0.025574973	0.014638866	0.010747936	0.000381873	0.000381873
660.2	0.018867347	0.00337869	0.018555776	0.024460924	0.013848757	0.010208439	0.000361036	0.000361036
659.4	0.018148404	0.00381031	0.017718379	0.023247338	0.01301729	0.009579216	0.000336491	0.000336491
658.5	0.017239031	0.004281981	0.016610979	0.021963757	0.012151289	0.008935961	0.000324585	0.000324585
657.7	0.016226954	0.004829134	0.015518888	0.020557001	0.011251613	0.008312367	0.000333266	0.000333266
656.8	0.015147747	0.00533408	0.014307367	0.019140326	0.010391697	0.007647106	0.000329355	0.000329355
655.9	0.014021199	0.00601202	0.013129988	0.017701533	0.009522263	0.007001702	0.000384527	0.000384527
655.1	0.012850325	0.006662048	0.011904506	0.016321556	0.008712606	0.006399352	0.000377088	0.000377088
654.2	0.011768713	0.007291658	0.010768548	0.014994939	0.007932592	0.005804298	0.000371686	0.000371686
653.4	0.010663614	0.007975533	0.009673954	0.013698022	0.007202279	0.00528449	0.000369754	0.000369754
652.5	0.00966667	0.008650928	0.008703789	0.01250345	0.006565858	0.004799603	0.00038624	0.00038624
651.7	0.008701356	0.009297633	0.007771174	0.011379059	0.005954563	0.00433356	0.000419945	0.000419945
650.8	0.007880013	0.00990853	0.00697545	0.010409771	0.005412762	0.003945514	0.00045784	0.00045784
650.0	0.007009475	0.010388533	0.006236093	0.009504501	0.004933182	0.003606246	0.000468168	0.000468168
649.1	0.006363622	0.01091003	0.005651653	0.008696395	0.004506105	0.003268753	0.000517788	0.000517788
648.3	0.005718014	0.011244284	0.005042582	0.007950314	0.004130246	0.003000687	0.000513559	0.000513559
647.4	0.005168877	0.011518982	0.004596446	0.007356847	0.003789322	0.002750692	0.000575003	0.000575003
646.6	0.004707051	0.011686193	0.004140644	0.006824203	0.003507835	0.002545395	0.000592771	0.000592771
645.7	0.004337788	0.011686453	0.003824657	0.006334267	0.00326488	0.002351395	0.000680312	0.000680312
644.9	0.003967369	0.011589927	0.003494683	0.005952908	0.003038794	0.00220504	0.000711013	0.000711013
644.0	0.003672325	0.011393837	0.00327325	0.005602999	0.002860074	0.002045816	0.00080918	0.00080918
643.1	0.003407799	0.011030303	0.003017318	0.005261877	0.002698866	0.001933902	0.000782368	0.000782368
642.3	0.003220193	0.010636353	0.002885863	0.005049937	0.002564839	0.001828166	0.000942498	0.000942498
641.4	0.0030251	0.010195633	0.002713361	0.004872659	0.002446478	0.001775824	0.000932736	0.000932736
640.6	0.002961966	0.009867109	0.002677115	0.004687442	0.002377584	0.001714052	0.001043481	0.001043481
639.7	0.002798003	0.00921424	0.00252974	0.004509408	0.002303236	0.001650519	0.001065701	0.001065701
638.9	0.002706968	0.008441471	0.002512433	0.004441252	0.002199163	0.001573106	0.001301908	0.001301908
638.0	0.002633346	0.007782425	0.002388228	0.004359062	0.002122807	0.001556995	0.001406523	0.001406523
637.2	0.002607356	0.007191821	0.002444644	0.004261561	0.002080576	0.00148913	0.001529507	0.001529507
636.3	0.002560914	0.006593732	0.002352972	0.004243138	0.002039146	0.001486017	0.00164747	0.00164747
635.5	0.002588392	0.006082268	0.002417873	0.004270087	0.002015036	0.00144127	0.001844734	0.001844734
634.6	0.002551415	0.00547745	0.002421147	0.004269513	0.001980195	0.001416066	0.001931907	0.001931907
633.8	0.002648153	0.005062489	0.002496089	0.004313959	0.001944224	0.001409962	0.002122894	0.002122894
632.9	0.002672645	0.004583445	0.002483425	0.00430566	0.001916742	0.001389129	0.002198188	0.002198188
632.1	0.002716283	0.004214092	0.002599763	0.004386883	0.001897645	0.001352693	0.00239614	0.00239614
631.2	0.002745763	0.003842453	0.00263652	0.004450962	0.001884337	0.001358462	0.002487	0.002487
630.3	0.002868064	0.003565407	0.002756559	0.004594831	0.00188566	0.001346237	0.002654242	0.002654242
629.5	0.002929411	0.003284567	0.002788969	0.004638507	0.001864879	0.001347708	0.002714192	0.002714192
628.6	0.003021372	0.003105895	0.00292841	0.004740801	0.001871971	0.001334425	0.002818942	0.002818942
627.8	0.003071295	0.002868295	0.002977188	0.004828464	0.001873734	0.00135517	0.002835084	0.002835084
626.9	0.003241868	0.002754854	0.00312525	0.004936706	0.001893024	0.001346974	0.002952868	0.002952868
626.1	0.003300042	0.002586336	0.003159341	0.004989767	0.001916827	0.001386514	0.002952339	0.002952339
625.2	0.003403192	0.002489518	0.003290353	0.005084333	0.001958705	0.001400154	0.002942345	0.002942345
624.4	0.003447884	0.002361051	0.003316303	0.00519143	0.001994084	0.001429495	0.002888561	0.002888561
623.5	0.003561605	0.002309306	0.003399753	0.005319119	0.002044851	0.001456212	0.002911833	0.002911833
622.7	0.003609138	0.002226879	0.003421047	0.005387964	0.002091754	0.001492546	0.002818713	0.002818713
621.8	0.003704299	0.002221811	0.003484598	0.005457735	0.002175294	0.001545266	0.002849175	0.002849175
621.0	0.003712228	0.002159362	0.003496715	0.005504997	0.002249671	0.001590965	0.002726408	0.002726408
620.1	0.003763675	0.002149221	0.003506078	0.005574732	0.002339025	0.001651838	0.002730869	0.002730869
619.3	0.003784295	0.002133241	0.00352324	0.005567985	0.002419439	0.001719825	0.002631468	0.002631468
618.4	0.003830765	0.002135212	0.003572884	0.005688333	0.002520244	0.001789076	0.002634979	0.002634979
617.5	0.003816709	0.002138284	0.003492935	0.00568616	0.00260705	0.001847366	0.002550831	0.002550831
616.7	0.003846932	0.002161111	0.003534689	0.005716588	0.00272216	0.001921147	0.002539376	0.002539376
615.8	0.00380813	0.002140564	0.003472667	0.00569378	0.002814474	0.001992191	0.002474101	0.002474101
615.0	0.003788766	0.002129193	0.003456748	0.005763888	0.002918631	0.002069668	0.00249308	0.00249308
614.1	0.003771513	0.002143652	0.003404354	0.005728703	0.003006887	0.002122501	0.002427012	0.002427012
613.3	0.003733446	0.002122419	0.003404939	0.005754491	0.003085266	0.002179928	0.002478682	0.002478682
612.4	0.003693283	0.002148203	0.003318652	0.005712117	0.003144717	0.002250645	0.002417659	0.002417659
611.6	0.00363763	0.002137688	0.003299404	0.005687252	0.003217768	0.002282399	0.002459899	0.002459899
610.7	0.003548853	0.002155906	0.003223587	0.005669517	0.003281301	0.002345849	0.002495564	0.002495564
609.9	0.003511889	0.002150704	0.003172094	0.005601987	0.003311306	0.002373327	0.002565933	0.002565933
609.0	0.003422165	0.002178638	0.00308902	0.005488205	0.003329257	0.002386939	0.002576297	0.002576297
608.2	0.00336221	0.002182604	0.003045931	0.005453377	0.003343203	0.002394476	0.002649445	0.002649445
607.3	0.003271663	0.002234474	0.002908876	0.005377674	0.003328245	0.002405998	0.002718284	0.002718284
606.5	0.003146094	0.002289791	0.002838489	0.005206867	0.003296924	0.002397506	0.002891901	0.002891901
605.6	0.003008205	0.002299651	0.002707081	0.005079393	0.003257889	0.002370382	0.002991441	0.002991441
604.7	0.002934967	0.002359577	0.002603407	0.004950613	0.003195823	0.002319908	0.003155392	0.003155392
603.9	0.002799832	0.002416478	0.002490339	0.004761872	0.003111288	0.002277277	0.003299792	0.003299792
603.0	0.002714111	0.002443042	0.002424087	0.004626132	0.003035963	0.002197416	0.003524228	0.003524228
602.2	0.002593998	0.002508684	0.002281315	0.004495089	0.002932784	0.002138322	0.003710889	0.003710889
601.3	0.00251278	0.002582178	0.002246424	0.004347257	0.002810857	0.002047002	0.003976557	0.003976557
600.5	0.002368124	0.0026159	0.002122265	0.004149142	0.002671169	0.001959996	0.004168046	0.004168046
599.6	0.00230077	0.002630411	0.002069738	0.004030829	0.00253658	0.001872226	0.004433889	0.004433889
598.8	0.002154927	0.002621084	0.001945937	0.003871516	0.002378271	0.001756388	0.004729144	0.004729144
597.9	0.002145536	0.002672207	0.001907981	0.003741755	0.002243694	0.001665202	0.005007484	0.005007484
597.1	0.002034888	0.0026745	0.00180107	0.003604129	0.002101045	0.001555385	0.005327012	0.005327012
596.2	0.00199613	0.002680576	0.001784462	0.003462016	0.001963472	0.001453984	0.005658861	0.005658861
595.4	0.001903224	0.002658724	0.001710976	0.003353191	0.001827634	0.001369691	0.005942798	0.005942798
594.5	0.001866927	0.002616902	0.00170459	0.003227618	0.001721527	0.001292578	0.006350243	0.006350243
593.7	0.001872686	0.002659107	0.00164633	0.003190765	0.001619356	0.001213461	0.006635484	0.006635484
592.8	0.001840411	0.002604025	0.001679877	0.003165899	0.0015142	0.001132611	0.007009975	0.007009975
591.9	0.001840198	0.002572451	0.00163648	0.00308515	0.001408298	0.001086273	0.007328014	0.007328014
591.1	0.001867247	0.002539028	0.0016429	0.003022961	0.00133606	0.001017959	0.007635725	0.007635725
590.2	0.001855855	0.002500238	0.001594394	0.003028137	0.001261521	0.000961899	0.007923496	0.007923496
589.4	0.001929694	0.002440707	0.001619837	0.002990446	0.001184996	0.00091087	0.008226306	0.008226306
588.5	0.001927341	0.00244745	0.001614331	0.002999544	0.001148787	0.000870844	0.008474513	0.008474513
587.7	0.001958215	0.002318948	0.001599544	0.00300138	0.001109524	0.000836222	0.00867862	0.00867862
586.8	0.001981374	0.002270232	0.001624493	0.00299042	0.001071172	0.00082836	0.008815341	0.008815341
586.0	0.002024507	0.002214972	0.001656906	0.003048409	0.001023947	0.000796768	0.008949123	0.008949123
585.1	0.002047136	0.002196756	0.001583021	0.003008046	0.001005757	0.000776505	0.008956324	0.008956324
584.3	0.002106247	0.002109504	0.001602426	0.003062894	0.000975783	0.000754204	0.009015821	0.009015821
583.4	0.002079777	0.002056687	0.001536942	0.003019627	0.000946842	0.000736358	0.009031408	0.009031408
582.6	0.00213313	0.001986953	0.001537248	0.003080204	0.0009538	0.000738353	0.008995784	0.008995784
581.7	0.002095135	0.001960243	0.001522126	0.003045469	0.000955153	0.000731069	0.008846056	0.008846056
580.9	0.002133159	0.001925617	0.001494201	0.003039812	0.000950584	0.000712403	0.008754903	0.008754903
580.0	0.002066247	0.001883433	0.001441161	0.003071444	0.000950897	0.000717702	0.008544374	0.008544374
579.1	0.00209079	0.001846272	0.001471205	0.003079678	0.000928728	0.000729199	0.008326268	0.008326268
578.3	0.002053648	0.00184357	0.001388695	0.002992592	0.000937121	0.000702037	0.008065394	0.008065394
577.4	0.002030979	0.001797587	0.001417287	0.002994548	0.000941483	0.000734148	0.007841181	0.007841181
576.6	0.001978205	0.001777732	0.001354282	0.002972465	0.000945355	0.000720783	0.007650366	0.007650366
575.7	0.001998303	0.001732928	0.001377934	0.002944813	0.000946191	0.000719957	0.007377011	0.007377011
574.9	0.001937812	0.001739676	0.001309674	0.003009447	0.00096545	0.000738346	0.007015154	0.007015154
574.0	0.001912074	0.001697204	0.001308367	0.002933342	0.000976878	0.000753867	0.006672249	0.006672249
573.2	0.001835906	0.001684771	0.001228394	0.00285752	0.000983874	0.000757897	0.006358276	0.006358276
572.3	0.001832552	0.001692904	0.001240184	0.002849313	0.001018176	0.000771985	0.006065048	0.006065048
571.5	0.001770026	0.001723854	0.001188769	0.002768004	0.001024203	0.000779194	0.005766148	0.005766148
570.6	0.001731209	0.001684099	0.001200966	0.002796157	0.001059596	0.000803074	0.005451642	0.005451642
569.8	0.001635246	0.001696	0.00109769	0.00272279	0.001082955	0.000818082	0.005152353	0.005152353
568.9	0.001638329	0.001674923	0.001141948	0.002766161	0.001135326	0.00082952	0.004883842	0.004883842
568.1	0.001540357	0.001636227	0.001047629	0.002683619	0.001139137	0.000855719	0.004671979	0.004671979
567.2	0.001497145	0.001613593	0.001056946	0.002642148	0.001165388	0.000878353	0.004407943	0.004407943
566.3	0.001437526	0.001642832	0.001023792	0.002632479	0.001194068	0.000890821	0.004154168	0.004154168
565.5	0.001382516	0.00160792	0.001002596	0.002662885	0.001231654	0.000931209	0.003945472	0.003945472
564.6	0.00127416	0.001609792	0.000966439	0.002595598	0.001256438	0.000953064	0.003732616	0.003732616
563.8	0.001282372	0.001582104	0.00098185	0.002568531	0.00127883	0.000963989	0.003523787	0.003523787
562.9	0.001163194	0.001560567	0.000885659	0.002510665	0.001294716	0.000980135	0.003323021	0.003323021
562.1	0.001169272	0.00154064	0.000894694	0.002473451	0.001320258	0.001002544	0.003138594	0.003138594
561.2	0.001092301	0.001525581	0.00084467	0.002414107	0.00132671	0.001010997	0.002965066	0.002965066
560.4	0.001074112	0.001506975	0.000869443	0.00237946	0.001358132	0.001043471	0.002868995	0.002868995
559.5	0.00097347	0.00148035	0.000850929	0.002341221	0.001365836	0.001029561	0.002660188	0.002660188
558.7	0.000967894	0.001462863	0.000832434	0.002323036	0.001367536	0.001037865	0.002588924	0.002588924
557.8	0.000858224	0.001424108	0.000810644	0.002240461	0.001376048	0.001038528	0.002441662	0.002441662
557.0	0.00088658	0.001441372	0.000813333	0.00223766	0.001382265	0.001041718	0.002338939	0.002338939
556.1	0.000826823	0.001425436	0.000790386	0.002200309	0.001361144	0.001032509	0.002289784	0.002289784
555.3	0.000819598	0.001400749	0.000818907	0.002204957	0.001364325	0.001033065	0.002208323	0.002208323
554.4	0.0007727	0.001423305	0.000796908	0.002141548	0.001340633	0.001015052	0.002095512	0.002095512
553.5	0.000766006	0.001420477	0.000806564	0.002107138	0.001348719	0.001025487	0.002071153	0.002071153
552.7	0.000719439	0.001384675	0.000762952	0.002079059	0.001332652	0.00101379	0.002079781	0.002079781
551.8	0.000722554	0.001369694	0.000783689	0.002074813	0.001331803	0.001022695	0.002022378	0.002022378
551.0	0.000700897	0.001392958	0.000783877	0.002025313	0.001323141	0.001001208	0.001934434	0.001934434
550.1	0.000781891	0.001428369	0.000818817	0.002112716	0.001347793	0.001019634	0.00196533	0.00196533
549.3	0.000683662	0.001358761	0.000798999	0.002068947	0.001384245	0.001009166	0.001955318	0.001955318
548.4	0.00073874	0.001395705	0.000807496	0.002101988	0.001425317	0.001039059	0.001959785	0.001959785
547.6	0.000707823	0.001346314	0.000809545	0.002113641	0.001499156	0.001070044	0.001945025	0.001945025
546.7	0.000759301	0.001396001	0.000871245	0.002139871	0.001565442	0.001119433	0.001946229	0.001946229
545.9	0.000713505	0.001360174	0.000831007	0.002176872	0.001664	0.001196559	0.001914876	0.001914876
545.0	0.000731766	0.001416358	0.000868703	0.002290767	0.001763455	0.001233294	0.001964252	0.001964252
544.2	0.000739651	0.001344426	0.000855204	0.002298754	0.001868894	0.001331376	0.001924176	0.001924176
543.3	0.000742909	0.001341909	0.000862185	0.002425327	0.00205437	0.001452851	0.001971778	0.001971778
542.5	0.000751341	0.001330596	0.000878429	0.002569375	0.002287762	0.001638208	0.00193453	0.00193453
541.6	0.000780729	0.001321223	0.000902726	0.002689202	0.00249616	0.001800003	0.001964921	0.001964921
540.7	0.000741438	0.0012789	0.000869194	0.002764866	0.002719032	0.001982483	0.001947794	0.001947794
539.9	0.000790925	0.001280467	0.000875013	0.002884048	0.00293178	0.002133525	0.001918826	0.001918826
539.0	0.000799656	0.001276269	0.000905951	0.003019632	0.003140799	0.002317784	0.001896075	0.001896075
538.2	0.000775079	0.001219103	0.000870624	0.00310006	0.003343148	0.002469616	0.001839999	0.001839999
537.3	0.000790553	0.001205469	0.000890504	0.003236246	0.003499621	0.00260164	0.001811761	0.001811761
536.5	0.000788512	0.001187623	0.000863186	0.003285699	0.003629162	0.002703029	0.00182714	0.00182714
535.6	0.00077187	0.001162584	0.000853935	0.003284027	0.003667089	0.002766652	0.00179743	0.00179743
534.8	0.000792534	0.001154569	0.000849434	0.003325614	0.003671007	0.002777701	0.001755603	0.001755603
533.9	0.000764748	0.001106114	0.000820961	0.00323739	0.003623126	0.002759627	0.0017223	0.0017223
533.1	0.000789734	0.00111035	0.000818519	0.003208802	0.003502991	0.002664234	0.001702558	0.001702558
532.2	0.000781103	0.001073005	0.00081619	0.003113565	0.003357014	0.002569635	0.0016649	0.0016649
531.4	0.000770793	0.001011723	0.000811234	0.003104893	0.003177131	0.002424306	0.001651433	0.001651433
530.5	0.00075345	0.00102113	0.000745425	0.003004886	0.002985682	0.002288317	0.001563036	0.001563036
529.7	0.000739348	0.000983297	0.000772136	0.002855895	0.002786173	0.002130256	0.001584481	0.001584481
528.8	0.000731756	0.000952111	0.000726393	0.002781973	0.002592584	0.001986718	0.001508152	0.001508152
527.9	0.00069918	0.000921734	0.000751301	0.002660714	0.002407173	0.001841208	0.00147817	0.00147817
527.1	0.00070923	0.000877657	0.000728491	0.00258238	0.002259116	0.001715713	0.001446134	0.001446134
526.2	0.000664296	0.000842373	0.000690438	0.002478975	0.002119173	0.001608332	0.001417598	0.001417598
525.4	0.000639786	0.000827354	0.000633801	0.002402608	0.002018787	0.001527456	0.001366007	0.001366007
524.5	0.000644964	0.000832137	0.000630925	0.002427975	0.001956942	0.001474377	0.001331927	0.001331927
523.7	0.000621613	0.000820098	0.000631015	0.002327345	0.001922589	0.001423092	0.001333239	0.001333239
522.8	0.000634314	0.000791178	0.000594217	0.002361838	0.001889508	0.001389942	0.00130151	0.00130151
522.0	0.000565998	0.000763033	0.000575483	0.002286181	0.001886371	0.001387662	0.001255856	0.001255856
521.1	0.000550046	0.000736894	0.000584484	0.002319863	0.001909298	0.001405899	0.001219514	0.001219514
520.3	0.000535899	0.000699458	0.000513581	0.002333254	0.001965436	0.001437687	0.001219836	0.001219836
519.4	0.000522741	0.000750394	0.000485131	0.002295414	0.002015358	0.001461344	0.00119204	0.00119204
518.6	0.000508324	0.000699666	0.00050357	0.002311735	0.002072949	0.001531755	0.001154835	0.001154835
517.7	0.000488769	0.000685782	0.00049339	0.002357993	0.002186742	0.001583395	0.001183725	0.001183725
516.9	0.000440205	0.000705451	0.000487949	0.002400036	0.002293425	0.00165676	0.001106737	0.001106737
516.0	0.00044341	0.00071876	0.00046322	0.002486183	0.002441223	0.001751692	0.001174003	0.001174003
515.1	0.000381343	0.000674408	0.000461816	0.002496725	0.002576067	0.001869072	0.001105004	0.001105004
514.3	0.000415477	0.000704283	0.000475878	0.002616421	0.002752147	0.00196591	0.001128045	0.001128045
513.4	0.000409174	0.000697209	0.000451323	0.002678769	0.002904556	0.002088922	0.001115646	0.001115646
512.6	0.000388885	0.000691836	0.000451951	0.002756543	0.003043275	0.002190126	0.001142844	0.001142844
511.7	0.000375736	0.000695887	0.000446318	0.002836267	0.003255611	0.002360029	0.001158549	0.001158549
510.9	0.000390568	0.000725219	0.000440171	0.002951098	0.00349942	0.002557513	0.001153769	0.001153769
510.0	0.00040092	0.000733691	0.000428938	0.003081845	0.003695699	0.00268392	0.0011099	0.0011099
509.2	0.000353939	0.000698565	0.000441564	0.003177454	0.003860317	0.002805005	0.001122619	0.001122619
508.3	0.000364508	0.000750853	0.00046165	0.003198637	0.003976699	0.002924922	0.001154851	0.001154851
507.5	0.000351033	0.000705196	0.000426458	0.003266326	0.004082813	0.002984233	0.001191931	0.001191931
506.6	0.000338945	0.000748454	0.000458509	0.003273956	0.004138606	0.003057974	0.001165769	0.001165769
505.8	0.000366084	0.000773691	0.000445354	0.003326494	0.004150546	0.003049823	0.00122495	0.00122495
504.9	0.000348602	0.000782559	0.000465717	0.003292431	0.004149073	0.00306146	0.001206612	0.001206612
504.1	0.000326673	0.000756055	0.000471018	0.003279904	0.004125162	0.003043935	0.001204125	0.001204125
503.2	0.000349753	0.00081195	0.000471327	0.00324835	0.004072798	0.002996088	0.001243162	0.001243162
502.3	0.000365603	0.000835923	0.000411002	0.003277489	0.00401068	0.002956132	0.001285788	0.001285788
501.5	0.000331715	0.000825513	0.000434369	0.003185496	0.003922768	0.002899626	0.001274117	0.001274117
500.6	0.000379981	0.000876547	0.000469113	0.003189511	0.003837687	0.002839979	0.001380802	0.001380802
499.8	0.000359742	0.000902587	0.000460426	0.003075222	0.003744347	0.002771559	0.001319828	0.001319828
498.9	0.000356269	0.000923786	0.000479614	0.003054881	0.003642991	0.00270895	0.001447016	0.001447016
498.1	0.000337518	0.000951869	0.000498407	0.003035982	0.003524253	0.002633207	0.001469382	0.001469382
497.2	0.000331148	0.001014295	0.000458573	0.002939315	0.003387476	0.00252954	0.001606303	0.001606303
496.4	0.000305423	0.001054115	0.000508818	0.002832338	0.003275265	0.002433108	0.001624257	0.001624257
495.5	0.00034212	0.001125397	0.000475855	0.002815081	0.003097633	0.002328611	0.001775606	0.001775606
494.7	0.000310686	0.001196506	0.000476062	0.002715449	0.00293929	0.002198373	0.001898167	0.001898167
493.8	0.00034732	0.001276656	0.000481846	0.002650681	0.002783196	0.002071171	0.002068564	0.002068564
493.0	0.000315645	0.001355214	0.000549102	0.00252354	0.002596442	0.001955558	0.002209979	0.002209979
492.1	0.000287773	0.001462992	0.00047529	0.002420812	0.002446514	0.00180993	0.002427262	0.002427262
491.3	0.000286687	0.001558351	0.000457983	0.002345526	0.002284467	0.001713367	0.002646859	0.002646859
490.4	0.000323534	0.001753023	0.000493804	0.002349919	0.002135625	0.00159245	0.002985844	0.002985844
489.5	0.000256375	0.00182672	0.000474613	0.002199542	0.002009679	0.001512155	0.003328412	0.003328412
488.7	0.00031319	0.002080746	0.000496378	0.002190935	0.001905657	0.001411039	0.003730319	0.003730319
487.8	0.000253412	0.002268612	0.000503545	0.00213139	0.001799878	0.001342401	0.004190957	0.004190957
487.0	0.000251892	0.002493233	0.000502227	0.002086669	0.001728362	0.001295167	0.004753836	0.004753836
486.1	0.000227031	0.002733735	0.000493838	0.002061846	0.001665811	0.001232221	0.005274071	0.005274071
485.3	0.000246966	0.003048523	0.000488291	0.0019979	0.00166348	0.001198157	0.006110156	0.006110156
484.4	0.000197348	0.003332829	0.000503344	0.001993539	0.001603938	0.001201776	0.006762217	0.006762217
483.6	0.000176151	0.003712226	0.000504625	0.001965776	0.001595649	0.001171364	0.007736462	0.007736462
482.7	0.00017583	0.00414338	0.000542001	0.002013613	0.001601597	0.001185466	0.008741026	0.008741026
481.9	0.000174103	0.00459666	0.0005233	0.002026174	0.001592092	0.00116146	0.009898993	0.009898993
481.0	0.000166303	0.005050951	0.000553265	0.002000242	0.001604969	0.001168515	0.010839369	0.010839369
480.2	0.000201505	0.005524412	0.000532157	0.00203101	0.001627011	0.001183209	0.011974741	0.011974741
479.3	0.00017543	0.00613943	0.000551987	0.002035347	0.001628503	0.001191689	0.013638243	0.013638243
478.5	0.000168254	0.007025498	0.000565435	0.002055131	0.001662132	0.001203171	0.015681539	0.015681539
477.6	0.000146828	0.007846059	0.000573956	0.002061773	0.00165396	0.001226367	0.017545361	0.017545361
476.7	0.000148549	0.008720945	0.000554164	0.002114822	0.001694718	0.001228882	0.019610918	0.019610918
475.9	0.000121877	0.009622506	0.000610199	0.002093326	0.001695653	0.001241092	0.021676718	0.021676718
475.0	0.000164333	0.010653984	0.000638457	0.002140832	0.001688658	0.001230675	0.023892886	0.023892886
474.2	0.000148838	0.011715151	0.000613988	0.0021646	0.001709534	0.001232656	0.026158086	0.026158086
473.3	0.000166577	0.012871532	0.000627552	0.002213084	0.001717813	0.001255447	0.028541525	0.028541525
472.5	0.000121317	0.014051294	0.000680942	0.00213511	0.001699141	0.001243709	0.030871487	0.030871487
471.6	0.000193066	0.015397272	0.000665987	0.002318038	0.001710184	0.001239775	0.033386701	0.033386701
470.8	0.000158558	0.016716582	0.000704896	0.002243395	0.001701709	0.001234059	0.035782647	0.035782647
469.9	0.000146009	0.01805471	0.000757443	0.002326422	0.001689475	0.001233164	0.038226532	0.038226532
469.1	0.000149044	0.019484826	0.000804327	0.002344742	0.001676795	0.001234701	0.040570387	0.040570387
468.2	0.000123352	0.020907177	0.000863222	0.002445623	0.001656065	0.001227112	0.042975543	0.042975543
467.4	0.000146291	0.022325496	0.000930514	0.002454297	0.001638441	0.001199489	0.045206736	0.045206736
466.5	0.000174433	0.023810888	0.00102216	0.002475501	0.001632692	0.001173857	0.04749035	0.04749035
465.7	0.000185059	0.025231397	0.001114792	0.002541934	0.001599178	0.001168437	0.049683638	0.049683638
464.8	0.000173878	0.026547516	0.001259229	0.002588288	0.001569989	0.001161669	0.05179914	0.05179914
463.9	0.00016168	0.027854828	0.00139393	0.002606675	0.001532542	0.001118598	0.053907854	0.053907854
463.1	0.000209657	0.029065432	0.001635979	0.002646934	0.001510077	0.001087633	0.05606087	0.05606087
462.2	0.000272607	0.030194524	0.001826988	0.002683306	0.00145524	0.001043704	0.058199725	0.058199725
461.4	0.00024937	0.031138806	0.002113557	0.002770524	0.001430339	0.001023463	0.060366612	0.060366612
460.5	0.000291241	0.031938254	0.002467216	0.002857745	0.001395753	0.000988018	0.06249008	0.06249008
459.7	0.000324309	0.032491731	0.002884672	0.00291657	0.001363609	0.00097879	0.064659806	0.064659806
458.8	0.000363128	0.032846738	0.003361765	0.002996308	0.001319615	0.000941226	0.06673392	0.06673392
458.0	0.000379747	0.03296321	0.003981117	0.003122935	0.001304803	0.000917773	0.068812555	0.068812555
457.1	0.000445756	0.03288926	0.00457011	0.003203594	0.001244129	0.000895139	0.070707937	0.070707937
456.3	0.000488499	0.032485132	0.005337298	0.003362571	0.001235556	0.000899253	0.07250713	0.07250713
455.4	0.000598234	0.031986847	0.006249578	0.003551666	0.001250692	0.000892013	0.074084941	0.074084941
454.6	0.000740691	0.031169124	0.007245243	0.003704198	0.001235716	0.000862391	0.075491165	0.075491165
453.7	0.000847413	0.030249999	0.008343694	0.003897799	0.001246537	0.00086906	0.076440667	0.076440667
452.9	0.001009395	0.029108781	0.009576619	0.004182603	0.001246411	0.000860428	0.077036886	0.077036886
452.0	0.00121084	0.027904599	0.010909833	0.004505382	0.001258648	0.000876154	0.077155214	0.077155214
451.1	0.00146215	0.026557947	0.012351937	0.00483302	0.001290011	0.000874855	0.0768521	0.0768521
450.3	0.001705083	0.025206476	0.01384684	0.005304074	0.001295886	0.000889288	0.076042774	0.076042774
449.4	0.002077331	0.023907391	0.015101765	0.005841097	0.001327967	0.000907582	0.075034132	0.075034132
448.6	0.002315919	0.022997333	0.016263781	0.00617785	0.001333075	0.000929346	0.073813128	0.073813128
447.7	0.002790591	0.02166206	0.017937127	0.006878168	0.001378532	0.000939534	0.071755127	0.071755127
446.9	0.003473894	0.020204676	0.019774137	0.00767657	0.001380657	0.000967397	0.068779106	0.068779106
446.0	0.004207063	0.018878841	0.021369203	0.008716151	0.001474435	0.000997259	0.065904337	0.065904337
445.2	0.0050773	0.01781002	0.022721783	0.009756019	0.001504098	0.001022499	0.062838974	0.062838974
444.3	0.005981735	0.016938677	0.023929706	0.011003873	0.001565855	0.001060891	0.059747326	0.059747326
443.5	0.007042817	0.016089321	0.024945336	0.012231086	0.001647873	0.001110231	0.056546636	0.056546636
442.6	0.008269233	0.015394961	0.025870986	0.013668846	0.001740291	0.001174563	0.053476902	0.053476902
441.8	0.009480408	0.014833882	0.02651749	0.015052979	0.001847699	0.001240428	0.050385893	0.050385893
440.9	0.010936331	0.01436012	0.027005065	0.016662331	0.001973237	0.001327563	0.047564029	0.047564029
440.1	0.012424015	0.013973648	0.02730027	0.018231632	0.002105074	0.001398534	0.0447534	0.0447534
439.2	0.013928411	0.013697646	0.027434956	0.019840919	0.002299423	0.001513301	0.042333638	0.042333638
438.3	0.015503709	0.013529225	0.027378086	0.021359687	0.002502615	0.001644454	0.039955057	0.039955057
437.5	0.01700967	0.013298908	0.027202729	0.02289631	0.002756198	0.001811165	0.037931865	0.037931865
436.6	0.018473416	0.013227713	0.026860859	0.024182073	0.003027862	0.001978177	0.035993053	0.035993053
435.8	0.019782958	0.013154661	0.026381095	0.025498069	0.003363378	0.002202039	0.034373736	0.034373736
434.9	0.020890368	0.013049663	0.0258186	0.026504295	0.00373978	0.002457019	0.032848439	0.032848439
434.1	0.021812292	0.012976217	0.025190243	0.027448526	0.004193198	0.002755631	0.031602805	0.031602805
433.2	0.022514553	0.012897353	0.024478787	0.028125981	0.004683633	0.003070992	0.030358003	0.030358003
432.4	0.022980974	0.012702145	0.023736135	0.028685237	0.005305051	0.003464229	0.029309582	0.029309582
431.5	0.023195281	0.012573868	0.022933768	0.029032422	0.005960686	0.003906257	0.02832794	0.02832794
430.7	0.023204933	0.012339385	0.022218101	0.029254837	0.00676834	0.004483852	0.027463368	0.027463368
429.8	0.023026107	0.012149939	0.021467691	0.0294024	0.007647456	0.005106755	0.0266369	0.0266369
429.0	0.02268527	0.01182443	0.020849456	0.02948396	0.008648643	0.005800555	0.025822645	0.025822645
428.1	0.022192584	0.011523003	0.020163218	0.029532412	0.009762148	0.006569401	0.025069345	0.025069345
427.3	0.021635745	0.011149201	0.01968604	0.029617894	0.011007995	0.00743043	0.02436249	0.02436249
426.4	0.021056659	0.010813698	0.019233858	0.029646117	0.01231	0.008357103	0.023664645	0.023664645
425.5	0.020389595	0.010310043	0.018923607	0.029895885	0.0137634	0.009376869	0.022995501	0.022995501
424.7	0.01977113	0.009900569	0.018657093	0.030068998	0.015290721	0.010457105	0.022237082	0.022237082
423.8	0.019210925	0.009435997	0.018528622	0.030523817	0.016893032	0.011640027	0.021683543	0.021683543
423.0	0.018658832	0.008968099	0.018388652	0.030854775	0.018594391	0.012811334	0.020933559	0.020933559
422.1	0.018263404	0.008516713	0.018407079	0.031468467	0.020228623	0.014055357	0.02032579	0.02032579
421.3	0.017839765	0.007999683	0.018310373	0.032160297	0.021982901	0.015330589	0.0196328	0.0196328
420.4	0.017569675	0.007539685	0.01830009	0.032917445	0.023706485	0.016592309	0.019022598	0.019022598
419.6	0.017400639	0.007115618	0.01824776	0.033581202	0.025383741	0.017841838	0.018405136	0.018405136
418.7	0.017285992	0.00670065	0.018243918	0.034500019	0.027012679	0.019103736	0.017949677	0.017949677
417.9	0.017272141	0.0063214	0.018163777	0.035186117	0.028539192	0.020194751	0.017323541	0.017323541
417.0	0.017318266	0.006078437	0.018176989	0.03584002	0.029505683	0.02098223	0.017047355	0.017047355
416.2	0.017368206	0.005793222	0.018044757	0.036517497	0.030850263	0.022120692	0.016568398	0.016568398
415.3	0.017476968	0.005443312	0.017827855	0.037301968	0.032353481	0.023372783	0.016130195	0.016130195
414.5	0.017586175	0.005105763	0.017561573	0.037933586	0.033668784	0.024401313	0.015700759	0.015700759
413.6	0.017690134	0.004837597	0.017289922	0.038560197	0.034699421	0.025238191	0.015378883	0.015378883
412.7	0.01775865	0.004662621	0.016923233	0.038943901	0.035460316	0.025868563	0.01513865	0.01513865
411.9	0.017806063	0.004528373	0.016570791	0.039177853	0.036015361	0.026371103	0.014955643	0.014955643
411.0	0.017754324	0.004342118	0.016123943	0.039209728	0.036414599	0.026689224	0.014748772	0.014748772
410.2	0.017691007	0.004191906	0.015654472	0.039143241	0.036558732	0.02689914	0.014693504	0.014693504
409.3	0.017556693	0.004065299	0.015196825	0.038872012	0.036584715	0.026908216	0.014571038	0.014571038
408.5	0.017454112	0.004016792	0.01471337	0.038660908	0.036439447	0.026856272	0.014434044	0.014434044
407.6	0.017220806	0.003898897	0.014155233	0.038105043	0.036159364	0.026679068	0.014372918	0.014372918
406.8	0.016922661	0.003785794	0.01367329	0.037664772	0.035840933	0.026430758	0.014276339	0.014276339
405.9	0.016606672	0.003712329	0.013159134	0.037144104	0.035437223	0.026130941	0.014187987	0.014187987
405.1	0.016293881	0.003608321	0.012629975	0.036528903	0.035038814	0.02581958	0.014143414	0.014143414
404.2	0.015920812	0.003543258	0.012229643	0.035905825	0.034654194	0.025491357	0.01408498	0.01408498
403.4	0.015448164	0.003445608	0.011795941	0.035333988	0.034305565	0.025198334	0.014008895	0.014008895
402.5	0.015092746	0.00343377	0.011342545	0.034702092	0.033957627	0.024931285	0.013964612	0.013964612
401.7	0.014684775	0.003384613	0.010992577	0.034171231	0.033703166	0.024710546	0.013854734	0.013854734
400.8	0.014253697	0.003302597	0.01077827	0.033645686	0.033417379	0.024516102	0.013747321	0.013747321
399.9	0.013780166	0.003217131	0.01048386	0.03321551	0.033266046	0.024359109	0.013627948	0.013627948
399.1	0.013434974	0.003213434	0.010327332	0.032708124	0.03304372	0.024166823	0.013505791	0.013505791
398.2	0.013065381	0.003173334	0.010135344	0.032345195	0.032847602	0.024009944	0.013484675	0.013484675
397.4	0.012773048	0.003154821	0.010010182	0.031933605	0.032591037	0.02382077	0.013333551	0.013333551
396.5	0.012441332	0.003132555	0.009961943	0.03152139	0.032338773	0.023647461	0.013143867	0.013143867
395.7	0.012285601	0.003135064	0.009855794	0.031209988	0.032073533	0.02341659	0.013033276	0.013033276
394.8	0.012085959	0.003106403	0.009901231	0.030953321	0.031742388	0.023199908	0.012871856	0.012871856
394.0	0.011963875	0.003175692	0.009877736	0.030626151	0.031350235	0.022890088	0.012740227	0.012740227
393.1	0.011874362	0.003232456	0.009908935	0.030325067	0.030884889	0.022603506	0.012634907	0.012634907
392.3	0.011828099	0.003319021	0.009859583	0.030022573	0.030416897	0.022217918	0.012593606	0.012593606
391.4	0.011781179	0.003358565	0.009922938	0.029765445	0.0298989	0.0218945	0.012394588	0.012394588
390.6	0.011759195	0.003507645	0.009940374	0.029463747	0.029319083	0.021472944	0.012241113	0.012241113
389.7	0.011794268	0.00363791	0.009952725	0.029174544	0.028766708	0.02106109	0.012143626	0.012143626
388.9	0.011843033	0.003809067	0.010010952	0.028908629	0.028176309	0.020636762	0.0120967	0.0120967
388.0	0.011881356	0.003979628	0.010064723	0.028635055	0.02762515	0.020209742	0.011964147	0.011964147
387.1	0.011886993	0.004099901	0.010047199	0.028355043	0.027030412	0.019774528	0.011948632	0.011948632
386.3	0.011953835	0.004254085	0.010115722	0.028086851	0.026516675	0.019382655	0.011825566	0.011825566
385.4	0.011935336	0.004451046	0.01017302	0.027800281	0.026051884	0.019057111	0.011762615	0.011762615
384.6	0.011966354	0.00454271	0.010174864	0.027760979	0.025722884	0.018786076	0.011680026	0.011680026
383.7	0.011964616	0.004645688	0.010230843	0.027548413	0.025183511	0.018358275	0.011576754	0.011576754
382.9	0.011998971	0.004870473	0.010250724	0.027250718	0.024738453	0.017985465	0.011572359	0.011572359
382.0	0.012049291	0.004994412	0.010246783	0.027054239	0.024307679	0.017640382	0.011377462	0.011377462
381.2	0.011982864	0.005034434	0.010254098	0.02679828	0.023938286	0.01741901	0.011361563	0.011361563
380.3	0.011962846	0.005140931	0.01019907	0.026703693	0.023647526	0.017140044	0.011334486	0.011334486
379.5	0.011921473	0.005142136	0.010116476	0.026536101	0.023379482	0.016961355	0.011353857	0.011353857
378.6	0.011912732	0.005218042	0.010083083	0.026368479	0.023121405	0.016742621	0.011238436	0.011238436
377.8	0.011843506	0.005282388	0.009979724	0.02616855	0.022876257	0.016566705	0.011254875	0.011254875
376.9	0.011796573	0.00529728	0.00991373	0.025912549	0.022659524	0.016404966	0.011250542	0.011250542
376.1	0.011704405	0.005298614	0.009801811	0.025766524	0.02243583	0.016195073	0.011260442	0.011260442
375.2	0.011563264	0.005328058	0.009659221	0.025471827	0.022223697	0.016042706	0.011198124	0.011198124
374.3	0.011514168	0.005388474	0.009569458	0.025310418	0.021987887	0.015888667	0.011268691	0.011268691
373.5	0.011379217	0.005521693	0.009544781	0.024903789	0.021825159	0.015715649	0.01115778	0.01115778
372.6	0.01119108	0.005470833	0.009349563	0.024634142	0.021574879	0.015540778	0.011253545	0.011253545
371.8	0.011009836	0.005539157	0.009237841	0.024374985	0.021314096	0.015334902	0.011226263	0.011226263
370.9	0.010771405	0.005536602	0.009050354	0.024042369	0.021028302	0.015161145	0.011221048	0.011221048
370.1	0.01058129	0.005609994	0.008987551	0.023741924	0.020732446	0.014936492	0.011355083	0.011355083
369.2	0.010463504	0.005693548	0.008784506	0.023288513	0.020446288	0.014683612	0.011342506	0.011342506
368.4	0.010173145	0.005787347	0.008760954	0.023050696	0.020101707	0.014425532	0.011340249	0.011340249
367.5	0.009959985	0.005869218	0.008610746	0.022602351	0.019737349	0.014193566	0.011407497	0.011407497
366.7	0.009690519	0.005896083	0.008465106	0.022303094	0.01936996	0.013874758	0.011402895	0.011402895
365.8	0.009518615	0.005961057	0.008350705	0.021846021	0.018893531	0.013592141	0.011472346	0.011472346
365.0	0.009381003	0.006105672	0.008308551	0.021430486	0.018469729	0.013258671	0.011432372	0.011432372
364.1	0.009141399	0.00613688	0.008133884	0.021047217	0.018022408	0.012921438	0.011489576	0.011489576
363.3	0.008911422	0.006250479	0.008031269	0.020621137	0.017555689	0.012580373	0.011457735	0.011457735
362.4	0.008771958	0.006223758	0.007922583	0.020263087	0.017085597	0.012222062	0.011536038	0.011536038
361.5	0.008556025	0.006343493	0.007845513	0.019890495	0.016632167	0.011883828	0.011546976	0.011546976
360.7	0.008433609	0.006347762	0.007635681	0.019643453	0.016152011	0.011564341	0.011587196	0.011587196
359.8	0.008285544	0.006345609	0.007612343	0.019247043	0.01573264	0.011202577	0.011540788	0.011540788
359.0	0.00806682	0.006335784	0.007486808	0.018902527	0.015257574	0.010890563	0.011757938	0.011757938
358.1	0.007978154	0.006486986	0.007341858	0.018518761	0.014816465	0.010576089	0.011790643	0.011790643
357.3	0.007893163	0.006496829	0.007288015	0.018319846	0.014405197	0.01032394	0.011696921	0.011696921
356.4	0.007704265	0.006497818	0.007202788	0.017785744	0.014021222	0.010014496	0.01181435	0.01181435
355.6	0.007604985	0.006591957	0.007087341	0.01753549	0.013656565	0.009704043	0.01177725	0.01177725
354.7	0.00740006	0.006634579	0.007057915	0.017171962	0.013347771	0.00948391	0.011752886	0.011752886
353.9	0.007369488	0.006651921	0.006927185	0.016988493	0.012949207	0.009233594	0.011874876	0.011874876
353.0	0.007138518	0.006635824	0.006912547	0.016716406	0.012702725	0.009048893	0.011840597	0.011840597
352.2	0.007070761	0.006660643	0.006776222	0.016456838	0.012438214	0.008835965	0.011922657	0.011922657
351.3	0.006895238	0.00665815	0.006781948	0.016096597	0.012112504	0.008559366	0.011919272	0.011919272
350.5	0.006770929	0.006779306	0.006755395	0.01592132	0.011670585	0.008311181	0.011983196	0.011983196
349.6	0.006579575	0.006942612	0.006773205	0.01570135	0.011423472	0.008088891	0.012113183	0.012113183
348.7	0.006692372	0.006955514	0.006796742	0.015374366	0.011139847	0.007904754	0.012047628	0.012047628
347.9	0.006482752	0.007033962	0.006853615	0.015152097	0.010787071	0.007661825	0.011980418	0.011980418
347.0	0.00643888	0.00725661	0.006816721	0.01506846	0.010478533	0.007533878	0.011988447	0.011988447
346.2	0.00651507	0.007388151	0.00686043	0.014824365	0.010311429	0.007283791	0.011941199	0.011941199
345.3	0.006600965	0.007607196	0.006970366	0.014877432	0.010082938	0.007164227	0.011890148	0.011890148
344.5	0.00640703	0.007441169	0.006998326	0.014897148	0.009870675	0.00689663	0.011966229	0.011966229
343.6	0.006532517	0.007535797	0.006938053	0.014624614	0.009682899	0.006840433	0.012086494	0.012086494
342.8	0.006659741	0.007806728	0.007187758	0.014697435	0.009409043	0.006723472	0.01185396	0.01185396
341.9	0.006485643	0.007670903	0.007110166	0.014730016	0.009300453	0.006529533	0.011680557	0.011680557
341.1	0.00653741	0.007695403	0.007110391	0.014611734	0.009069991	0.006478044	0.011620847	0.011620847
340.2	0.006611198	0.007540858	0.007105131	0.014696418	0.008957844	0.006410149	0.0115741	0.0115741
339.4	0.006807921	0.007773355	0.00710149	0.014650222	0.00874343	0.006327585	0.011379345	0.011379345
338.5	0.006820633	0.007799242	0.007194279	0.014689578	0.008686679	0.006294521	0.01124579	0.01124579
337.7	0.006898218	0.007609486	0.007261263	0.014791761	0.008470608	0.006242919	0.01115284	0.01115284
336.8	0.006891907	0.007678878	0.007293169	0.014924729	0.008347415	0.006246925	0.011118951	0.011118951
335.9	0.007194284	0.007700473	0.007373406	0.014778924	0.008216115	0.006210747	0.010725232	0.010725232
335.1	0.007180286	0.007635142	0.007268002	0.014845064	0.008036197	0.006170312	0.010505251	0.010505251
334.2	0.007348273	0.007622583	0.007226279	0.014936545	0.007826025	0.006249328	0.010170252	0.010170252
333.4	0.007329236	0.007479165	0.007185577	0.014626965	0.007653212	0.006377372	0.009655849	0.009655849
332.5	0.007481184	0.007376974	0.006933768	0.014864602	0.007322071	0.006385015	0.00938754	0.00938754
331.7	0.007507877	0.007427907	0.006869629	0.014739605	0.007049974	0.006509919	0.008786149	0.008786149
330.8	0.007467414	0.006901239	0.006775119	0.014356524	0.006670689	0.006631943	0.007844199	0.007844199
330.0	0.00750697	0.007059041	0.006399205	0.014455862	0.006191514	0.006893525	0.007500757	0.007500757
329.1	0.007597682	0.00712735	0.006157296	0.013919324	0.005614519	0.007002841	0.005809294	0.005809294
328.3	0.007714812	0.006983197	0.005616241	0.013154119	0.004905758	0.007015784	0.005094532	0.005094532
327.4	0.0077368	0.006812618	0.005271104	0.012353919	0.004104959	0.007154827	0.003450853	0.003450853
326.6	0.007712093	0.006809028	0.005245065	0.010589626	0.00294276	0.007107512	0.001810833	0.001810833
325.7	0.008154593	0.006697124	0.003497338	0.008621756	0.001757432	0.006741443	-0.000944685	-0.000944685
324.9	0.008288404	0.006624435	0.002578074	0.004012266	0.000198762	0.005683007	-0.003641237	-0.003641237
324.0	0.008555263	0.006756754	0.001587051	-0.003210771	-0.001275031	0.003588645	-0.006625194	-0.006625194
323.1	0.008629288	0.006653048	-0.000450821	-0.013668997	-0.002232965	-0.000294313	-0.008534986	-0.008534986
322.3	0.008754527	0.007044845	-0.001796789	-0.024457762	-0.003048768	-0.005349977	-0.011480501	-0.011480501
321.4	0.008518332	0.004703736	-0.002134745	-0.031573979	-0.003122036	-0.008865143	-0.011544761	-0.011544761
320.6	0.010096121	0.006203504	-0.003018411	-0.036018212	-0.003114641	-0.010987003	-0.012040234	-0.012040234
